# Supplementary material for: Characterization of the Genitourinary Microbiome of 1,165 Middle-Aged and Elderly Healthy Individuals
Source: Front Microbiol. 2021 Aug 19;12:673969. doi: 10.3389/fmicb.2021.673969 (PMC8417382; doi:10.3389/fmicb.2021.673969)
Supplement: Supplementary file 2 [file Table_1.XLSX]

## Sheet: ST1.new
Table S1. Sample information and data production.
Sample ID	Region	Gender	Age (y)	Age stage	No. of hiqh quality reads	Library concentration (ng/ul)
M1800006	WY	F	62	T2	29021	4.76
M1800007	WY	F	58	T2	29789	7.1
M1800013	WY	F	74	T3	20102	13.8
M1800014	WY	F	56	T2	14027	13.7
M1800015	WY	F	61	T2	12671	1.49
M1800017	WY	F	72	T3	20798	9.34
M1800020	WY	F	55	T2	26397	9.98
M1800021	WY	F	72	T3	28707	24
M1800022	WY	M	67	T3	36519	20.6
M1800024	WY	F	73	T3	16433	0.832
M1800025	WY	F	54	T1	44476	12.9
M1800026	WY	F	55	T2	46345	24.2
M1800027	WY	M	69	T3	39425	9.48
M1800034	WY	F	63	T2	29313	9.76
M1800035	WY	M	71	T3	23253	11.4
M1800049	WY	M	58	T2	21737	3.56
M1800061	WY	F	71	T3	24066	15.1
M1800063	WY	M	64	T2	21045	2.92
M1800069	WY	F	60	T2	18765	13.2
M1800070	WY	F	55	T2	14630	29.4
M1800074	WY	F	56	T2	18301	37
M1800076	WY	F	75	T4	18990	25
M1800080	WY	F	49	T1	44190	0.804
M1800081	WY	F	64	T2	59743	2.18
M1800083	WY	F	64	T2	22081	0.416
M1800087	WY	F	63	T2	70254	10.3
M1800091	WY	M	65	T3	65834	4.08
M1800092	WY	M	69	T3	61357	13.8
M1800093	WY	M	66	T3	16722	7.62
M1800094	WY	F	64	T2	37916	0.626
M1800095	WY	F	64	T2	56674	15.2
M1800098	WY	M	61	T2	24419	32
M1800101	WY	F	58	T2	37985	2.88
M1800102	WY	F	65	T3	25024	2.88
M1800103	WY	F	67	T3	26382	17.6
M1800106	WY	F	70	T3	10889	0.864
M1800124	WY	M	59	T2	88848	20.4
M1800126	WY	F	68	T3	104934	38.2
M1800127	WY	F	73	T3	72345	2.88
M1800128	WY	F	61	T2	22241	11.6
M1800132	WY	F	67	T3	15147	0.754
M1800134	WY	F	50	T1	17323	4.8
M1800135	WY	F	63	T2	44041	11.5
M1800136	WY	F	53	T1	50657	16
M1800137	WY	F	67	T3	43450	23.6
M1800139	WY	F	66	T3	36195	19.6
M1800140	WY	F	67	T3	38825	5.84
M1800141	WY	F	63	T2	25397	11.1
M1800145	WY	M	66	T3	42696	15.9
M1800146	WY	F	57	T2	10943	0.608
M1800147	WY	F	59	T2	48271	2.02
M1800149	WY	F	60	T2	69662	12.2
M1800150	WY	F	67	T3	81376	18.9
M1800151	WY	F	66	T3	72575	6.24
M1800152	WY	F	69	T3	65333	19.3
M1800171	WY	F	71	T3	35461	20
M1800180	WY	F	52	T1	418127	23.8
M1800182	WY	F	60	T2	30218	26.4
M1800190	WY	M	67	T3	61077	14.7
M1800196	WY	M	64	T2	71884	11.3
M1800197	WY	F	64	T2	60411	3.4
M1800199	WY	M	64	T2	60195	13.8
M1800200	WY	F	49	T1	59229	1.75
M1800205	WY	F	51	T1	66053	19.9
M1800214	WY	F	69	T3	18202	2.78
M1800215	WY	F	53	T1	22757	13.6
M1800216	WY	F	64	T2	18332	29.6
M1800220	WY	F	56	T2	26219	16.7
M1800227	WY	F	59	T2	28621	31.2
M1800232	WY	M	67	T3	44809	2.66
M1800239	WY	F	72	T3	29370	2.4
M1800241	WY	M	71	T3	28847	7
M1800244	WY	M	65	T3	13161	13.6
M1800246	WY	M	65	T3	29959	10.9
M1800248	WY	F	66	T3	11652	17.2
M1800250	WY	F	62	T2	27684	6.06
M1800251	WY	F	74	T3	15485	0.266
M1800253	WY	M	56	T2	40484	0.756
M1800254	WY	M	64	T2	27262	1.4
M1800255	WY	F	64	T2	45822	2.04
M1800256	WY	M	66	T3	62330	9.74
M1800258	WY	F	70	T3	62690	21.2
M1800264	WY	F	52	T1	34983	13.3
M1800267	WY	M	52	T1	11896	0.72
M1800270	WY	M	72	T3	14971	0.946
M1800271	WY	M	50	T1	67310	36.8
M1800273	WY	M	67	T3	23761	1.16
M1800275	WY	M	64	T2	60668	38.2
M1800277	WY	F	54	T1	73069	3.98
M1800282	WY	F	50	T1	51532	22.4
M1800285	WY	M	62	T2	17995	0.338
M1800286	WY	M	61	T2	56606	2.58
M1800289	WY	F	55	T2	72613	14.8
M1800292	WY	F	47	T1	14049	0.746
M1800295	WY	F	66	T3	32011	1.46
M1800302	WY	M	68	T3	54729	1.08
M1800303	WY	F	53	T1	51563	27.8
M1800307	WY	F	69	T3	55113	5.38
M1800308	WY	M	48	T1	67319	5.84
M1800311	WY	F	48	T1	75081	21.6
M1800313	WY	F	50	T1	67845	15.9
M1800317	WY	M	65	T3	16452	2.62
M1800318	WY	F	70	T3	70627	19.5
M1800320	WY	F	54	T1	68533	14.5
M1800323	WY	M	60	T2	18662	1.7
M1800324	WY	F	60	T2	29204	21
M1800328	WY	F	59	T2	34082	23.8
M1800331	WY	M	62	T2	28264	8.04
M1800396	WY	F	64	T2	58854	4.32
M1800434	WY	M	51	T1	6150	0.542
M1800436	WY	F	70	T3	24855	19.8
M1800444	WY	F	65	T3	44375	2.94
M1800445	WY	F	68	T3	81350	16.2
M1800446	WY	F	69	T3	80399	5.4
M1800451	WY	F	61	T2	30401	40.6
M1800515	WY	M	67	T3	17896	4.5
M1800517	WY	M	69	T3	7102	0.464
M1800518	WY	F	68	T3	36178	1.76
M1800520	WY	F	47	T1	45340	13.9
M1800521	WY	F	75	T4	39865	14.9
M1800522	WY	M	64	T2	13811	0.732
M1800538	WY	M	69	T3	64298	5.52
M1800541	WY	F	48	T1	58383	5.88
M1800543	WY	F	51	T1	84250	22.6
M1800547	WY	F	69	T3	30037	12.3
M1800548	WY	F	62	T2	37762	18
M1800551	WY	F	70	T3	16645	5.5
M1800554	WY	F	48	T1	26767	9.14
M1800556	WY	F	68	T3	37471	21.6
M1800566	WY	F	60	T2	66022	19
M1800568	WY	M	67	T3	18511	0.908
M1800572	WY	F	70	T3	65945	33.4
M1800573	WY	F	56	T2	6276	0.356
M1800574	WY	F	59	T2	24584	1.12
M1800575	WY	F	64	T2	6989	0.48
M1800578	WY	F	67	T3	36153	31.6
M1800625	WY	M	57	T2	97394	7.28
M1800629	WY	M	65	T3	82031	16.8
M1800630	WY	F	63	T2	72254	7
M1800646	WY	F	59	T2	19149	6.06
M1800648	WY	M	55	T2	24364	14.4
M1800674	WY	F	55	T2	18305	21.8
M1800687	WY	F	69	T3	31686	4.52
M1800692	WY	F	46	T1	22376	6.5
M1800709	WY	F	69	T3	26765	21.2
M1800720	WY	M	58	T2	30348	3.46
M1800724	WY	M	49	T1	26397	3.06
M1800729	WY	F	62	T2	35063	1.73
M1800730	WY	F	66	T3	33477	4.58
M1800731	WY	F	67	T3	34625	5
M1800732	WY	M	69	T3	36361	2.04
M1800733	WY	F	66	T3	35984	6.48
M1800734	WY	F	53	T1	29539	2.02
M1800737	WY	F	70	T3	31869	34.6
M1800739	WY	F	52	T1	25066	27
M1800749	WY	F	64	T2	32286	4.62
M1800751	WY	F	52	T1	29596	30
M1800753	WY	F	52	T1	62662	17
M1800789	WY	F	65	T3	23828	16.8
M1800791	WY	M	68	T3	23580	8.52
M1800793	WY	F	55	T2	17453	28
M1800796	WY	F	65	T3	10665	1
M1800797	WY	F	50	T1	22580	25.4
M1800822	WY	F	48	T1	62699	20.8
M1800825	WY	M	62	T2	42696	0.714
M1800831	WY	F	65	T3	11642	0.638
M1800862	WY	M	67	T3	11496	0.622
M1800863	WY	F	72	T3	8230	0.654
M1800864	WY	M	73	T3	11971	36.8
M1800865	WY	F	63	T2	36827	12.8
M1800866	WY	F	60	T2	16413	0.828
M1800867	WY	F	64	T2	31705	3.76
M1800868	WY	F	68	T3	32528	20.8
M1800870	WY	F	70	T3	33322	21.4
M1800881	WY	M	62	T2	72451	29.2
M1800883	WY	F	56	T2	52484	1.91
M1800884	WY	M	65	T3	59386	5.76
M1800886	WY	M	51	T1	58137	1.88
M1800887	WY	F	71	T3	76471	24.4
M1800888	WY	F	65	T3	74655	36.2
M1800889	WY	M	63	T2	62439	5.94
M1800890	WY	M	68	T3	79370	19.9
M1800891	WY	M	53	T1	60375	21.4
M1800892	WY	M	55	T2	74686	3.38
M1800896	WY	M	66	T3	37143	25.2
M1800897	WY	F	67	T3	77352	13
M1800899	WY	F	73	T3	64526	3.36
M1800900	WY	M	61	T2	66027	2.34
M1800901	WY	F	72	T3	67213	16.5
M1800904	WY	M	71	T3	7888	0.402
M1800905	WY	F	68	T3	35038	21.4
M1800906	WY	M	56	T2	45742	1.82
M1800907	WY	F	71	T3	52829	27.6
M1800908	WY	M	69	T3	64815	19.6
M1800909	WY	F	73	T3	80744	24
M1800921	WY	M	67	T3	48844	24.6
M1800922	WY	F	66	T3	36509	6.68
M1800924	WY	F	67	T3	35472	7.42
M1800925	WY	M	72	T3	27627	2.68
M1800929	WY	F	75	T4	34834	15.5
M1800930	WY	M	60	T2	34702	7.14
M1800975	WY	F	68	T3	33654	11.5
M1800976	WY	M	62	T2	43466	2.78
M1800978	WY	M	66	T3	49855	2.94
M1800979	WY	M	49	T1	22158	17.7
M1800983	WY	F	61	T2	40500	7.14
M1800984	WY	F	63	T2	54310	34.6
M1800985	WY	F	67	T3	50788	39.6
M1800986	WY	F	71	T3	64536	36
M1800987	WY	F	70	T3	60302	22.8
M1800988	WY	F	70	T3	62833	42.2
M1800989	WY	M	55	T2	25219	11.6
M1800991	WY	F	73	T3	61205	24
M1801002	WY	F	75	T4	62332	54.2
M1801003	WY	M	60	T2	62935	6.06
M1801004	WY	F	66	T3	69260	30.8
M1801005	WY	F	59	T2	67650	19.2
M1801006	WY	F	58	T2	71422	27.8
M1801007	WY	M	65	T3	101607	23
M1801011	WY	F	64	T2	31830	42.8
M1801032	WY	F	66	T3	66090	18.7
M1801033	WY	M	63	T2	37510	32
M1801035	WY	M	68	T3	59560	13.9
M1801040	WY	F	71	T3	47473	20
M1801053	WY	F	55	T2	58562	29.2
M1801059	WY	M	59	T2	68656	15.5
M1801060	WY	F	65	T3	7879	0.396
M1801063	WY	F	65	T3	45282	19.6
M1801067	WY	F	62	T2	30446	7.76
M1801069	WY	F	74	T3	38133	13.6
M1801070	WY	M	62	T2	11780	0.784
M1801071	WY	M	50	T1	29780	4.16
M1801155	WY	M	63	T2	62064	30
M1801156	WY	M	63	T2	45832	6.7
M1801157	WY	M	71	T3	48931	2.36
M1801160	WY	F	65	T3	63086	7.72
M1801327	WY	M	64	T2	70468	2.14
M1801328	WY	F	55	T2	71428	27
M1801330	WY	F	67	T3	58501	38.4
M1801331	WY	F	68	T3	68240	14.7
M1801332	WY	M	72	T3	59546	2.24
M1801333	WY	F	53	T1	79433	25
M1801334	WY	F	74	T3	60862	41.8
M1801335	WY	M	63	T2	54631	19.3
M1801336	WY	F	59	T2	23200	26.6
M1801337	WY	F	66	T3	12645	28.2
M1801338	WY	M	68	T3	12538	1.8
M1801339	WY	M	69	T3	25555	49.4
M1801340	WY	F	68	T3	27656	22.6
M1801502	WY	F	67	T3	23546	46.4
M1801503	WY	F	70	T3	12822	1.13
M1801504	WY	F	55	T2	24435	14
M1801505	WY	M	64	T2	20905	5.46
M1801572	WY	F	61	T2	34823	19.1
M1801576	WY	F	70	T3	28846	33.4
M1801578	WY	F	49	T1	20079	13.2
M1801579	WY	F	74	T3	29575	34.4
M1801580	WY	F	59	T2	22195	42.2
M1801581	WY	F	68	T3	32900	32.2
M1801582	WY	F	60	T2	66535	33.4
M1801583	WY	F	70	T3	61811	22.8
M1801584	WY	M	69	T3	58594	8.26
M1801585	WY	F	74	T3	48242	2.12
M1801586	WY	M	53	T1	57840	11.3
M1801590	WY	M	72	T3	68876	12.3
M1801742	WY	M	66	T3	52734	1.64
M1801744	WY	M	70	T3	64525	21.6
M1801747	WY	F	68	T3	70143	31.8
M1801779	WY	F	48	T1	19759	49.2
M1801780	WY	F	48	T1	19917	23.2
M1801782	WY	M	63	T2	22457	28
M1801785	WY	M	58	T2	19647	8.18
M1801787	WY	F	68	T3	26609	39.8
M1801814	WY	F	71	T3	23157	34
M1801815	WY	F	69	T3	13988	15.1
M1801817	WY	F	50	T1	38363	6.78
M1801819	WY	M	67	T3	27500	20.8
M1801841	WY	M	75	T4	22429	8.18
M1801842	WY	M	69	T3	30488	23.2
M1801845	WY	F	65	T3	30724	37.6
M1801847	WY	F	60	T2	23530	11.8
M1801848	WY	M	56	T2	14391	1.08
M1801849	WY	M	67	T3	21062	1.53
M1801850	WY	F	72	T3	37976	20.8
M1801867	WY	F	63	T2	34902	26.4
M1801868	WY	M	72	T3	19893	3.58
M1801870	WY	F	62	T2	37964	23.6
M1801901	WY	F	74	T3	73075	14.5
M1801903	WY	M	45	T1	68993	29.8
M1801904	WY	F	60	T2	73178	23.2
M1801906	WY	F	61	T2	73451	12.8
M1801907	WY	M	51	T1	36383	20.2
M1801908	WY	M	54	T1	26241	2.6
M1802013	WY	F	51	T1	22879	28.6
M1802014	WY	M	69	T3	22008	24.2
M1802018	WY	F	75	T4	31479	18.2
M1802465	AQ	M	72	T3	63100	5.38
M1802467	AQ	M	72	T3	84470	28.6
M1802468	AQ	M	69	T3	69770	7.42
M1802469	AQ	F	82	T4	80834	29.8
M1802471	AQ	M	69	T3	89496	25.8
M1802472	AQ	F	66	T3	74420	17.5
M1802474	AQ	F	78	T4	63429	18.3
M1802475	AQ	F	65	T3	66350	17.4
M1802476	AQ	F	69	T3	58985	27.4
M1802477	AQ	F	66	T3	28508	34.4
M1802478	AQ	M	71	T3	67028	25
M1802482	AQ	F	60	T2	57479	21.6
M1802483	AQ	F	75	T4	64902	27.8
M1802484	AQ	F	72	T3	66292	20
M1802486	AQ	F	70	T3	68798	17.1
M1802488	AQ	F	68	T3	71281	13.6
M1802489	AQ	F	66	T3	70499	28.6
M1802490	AQ	F	66	T3	66199	29
M1802493	AQ	F	67	T3	65875	20.2
M1802494	AQ	M	67	T3	65081	2.62
M1802496	AQ	F	75	T4	54624	18.3
M1802497	AQ	F	70	T3	58041	21.8
M1802498	AQ	F	56	T2	51996	24.4
M1802499	AQ	F	61	T2	57692	8.68
M1802500	AQ	M	74	T3	58397	20.2
M1802501	AQ	F	66	T3	44730	5.86
M1802502	AQ	F	57	T2	56926	19.7
M1802503	AQ	M	73	T3	57219	5.76
M1802505	AQ	M	76	T4	49811	2.24
M1802508	AQ	M	59	T2	51183	15
M1802509	AQ	M	66	T3	55323	5.3
M1802510	AQ	M	81	T4	47396	3.3
M1802511	AQ	F	70	T3	27267	14.7
M1802513	AQ	F	65	T3	50632	23.6
M1802514	AQ	F	65	T3	40916	1.59
M1802515	AQ	M	66	T3	65975	13.4
M1802517	AQ	M	79	T4	56978	7.56
M1802518	AQ	F	65	T3	67260	31.2
M1802519	AQ	M	75	T4	64400	28.2
M1802521	AQ	F	68	T3	67340	26
M1802523	AQ	F	78	T4	24310	37.8
M1802524	AQ	M	69	T3	43311	1.72
M1802525	AQ	F	76	T4	32106	34.6
M1802527	AQ	M	71	T3	25233	6.5
M1802528	AQ	F	79	T4	18132	11.2
M1802529	AQ	F	78	T4	29569	17.4
M1802530	AQ	M	84	T4	15009	1.32
M1802531	AQ	F	72	T3	27394	11.5
M1802532	AQ	F	66	T3	26353	18.4
M1802534	AQ	F	65	T3	26341	32
M1802535	AQ	M	74	T3	19329	4.76
M1802536	AQ	F	61	T2	26330	22.2
M1802538	AQ	F	56	T2	42862	1.64
M1802539	AQ	F	60	T2	63560	18
M1802540	AQ	M	83	T4	54512	4
M1802541	AQ	M	77	T4	81126	35.2
M1802542	AQ	F	79	T4	84618	16.9
M1802543	AQ	M	74	T3	69102	10.1
M1802545	AQ	F	72	T3	81741	22
M1802546	AQ	F	77	T4	60959	5.8
M1802548	AQ	F	60	T2	51151	8.1
M1802549	AQ	M	72	T3	42733	1.78
M1802550	AQ	F	67	T3	61532	13.2
M1802553	AQ	F	66	T3	51967	10.1
M1802554	AQ	M	61	T2	41256	1.95
M1802555	AQ	M	82	T4	61434	27
M1802556	AQ	M	82	T4	61542	5.08
M1802558	AQ	M	65	T3	34757	1.56
M1802559	AQ	M	76	T4	6527	0.872
M1802560	AQ	F	73	T3	73640	13.8
M1802563	AQ	M	66	T3	24331	27.2
M1802565	AQ	F	64	T2	25715	12.3
M1802568	AQ	M	66	T3	25741	7.96
M1802569	AQ	M	76	T4	24976	14.3
M1802571	AQ	M	69	T3	33800	10.2
M1802572	AQ	F	65	T3	23599	5.74
M1802573	AQ	F	76	T4	10679	1.21
M1802574	AQ	M	62	T2	26333	22.2
M1802575	AQ	M	67	T3	53278	20
M1802576	AQ	F	71	T3	50242	31.4
M1802579	AQ	F	73	T3	32745	4.7
M1802580	AQ	F	68	T3	62345	20.8
M1802581	AQ	F	77	T4	67863	25.8
M1802583	AQ	M	66	T3	56785	29.6
M1802584	AQ	F	68	T3	41905	2.88
M1802588	AQ	F	78	T4	82780	35.4
M1802589	AQ	F	62	T2	89349	31.6
M1802590	AQ	F	71	T3	72816	2.64
M1802592	AQ	F	73	T3	49193	8.28
M1802593	AQ	M	61	T2	36465	1.56
M1802597	AQ	F	67	T3	68438	14.5
M1802599	AQ	F	75	T4	35780	5.78
M1802600	AQ	F	80	T4	66594	10.8
M1802601	AQ	M	78	T4	56156	4.64
M1802602	AQ	F	65	T3	76752	15.7
M1802603	AQ	M	70	T3	31178	1.39
M1802604	AQ	M	72	T3	56007	25.4
M1802606	AQ	F	72	T3	56356	28.8
M1802607	AQ	F	64	T2	12388	1.1
M1802609	AQ	M	79	T4	51652	10.8
M1802610	AQ	M	66	T3	58687	34.4
M1802611	AQ	F	67	T3	45653	3.22
M1802614	AQ	M	73	T3	30961	4.62
M1802615	AQ	F	70	T3	44822	24
M1802616	AQ	F	77	T4	13163	1.67
M1802618	AQ	M	82	T4	8473	12.6
M1802619	AQ	M	84	T4	60809	3.54
M1802620	AQ	F	69	T3	29501	17.9
M1802621	AQ	F	66	T3	27352	16.5
M1802622	AQ	M	74	T3	18926	4.94
M1802625	AQ	M	72	T3	31093	16.5
M1802626	AQ	M	76	T4	21474	2.02
M1802627	AQ	M	68	T3	24298	10.2
M1802628	AQ	F	79	T4	20550	11.5
M1802631	AQ	F	70	T3	8905	0.994
M1802633	AQ	F	70	T3	26258	23.2
M1802634	AQ	F	73	T3	25371	8.52
M1802635	AQ	F	72	T3	19215	8.78
M1802638	AQ	F	72	T3	12418	0.978
M1802639	AQ	F	71	T3	30217	30.6
M1802641	AQ	F	55	T2	24067	41.4
M1802644	AQ	F	65	T3	28256	33
M1802645	AQ	M	71	T3	28627	7.98
M1802646	AQ	F	71	T3	28789	29
M1802648	AQ	F	77	T4	9521	1.4
M1802651	AQ	F	69	T3	50139	2.56
M1802656	AQ	F	74	T3	24828	27.6
M1802657	AQ	F	80	T4	26358	21.6
M1802659	AQ	F	67	T3	16653	10.3
M1802660	AQ	F	73	T3	27906	27.4
M1802661	AQ	F	56	T2	27391	13.1
M1802662	AQ	M	78	T4	24864	5.6
M1802663	AQ	F	56	T2	24037	10
M1802664	AQ	M	68	T3	11239	0.802
M1802665	AQ	F	69	T3	55507	5.32
M1802666	AQ	M	73	T3	18570	0.966
M1802667	AQ	M	74	T3	26752	1.21
M1802669	AQ	F	78	T4	6708	0.314
M1802670	AQ	M	72	T3	11343	0.43
M1802671	AQ	M	72	T3	8212	0.344
M1802672	AQ	F	74	T3	61008	8.42
M1802673	AQ	M	78	T4	71893	14.3
M1802676	AQ	M	71	T3	55185	9.74
M1802677	AQ	M	74	T3	53035	23.8
M1802678	AQ	F	74	T3	57746	24.4
M1802680	AQ	F	78	T4	9139	0.578
M1802681	AQ	F	73	T3	58496	23
M1802682	AQ	F	69	T3	52926	4.1
M1802684	AQ	M	63	T2	30617	14.9
M1802686	AQ	M	71	T3	25427	8.38
M1802688	AQ	M	74	T3	28645	16.7
M1802689	AQ	F	65	T3	31067	16.3
M1802690	AQ	F	63	T2	28919	11.6
M1802691	AQ	M	61	T2	23887	19.1
M1802694	AQ	F	75	T4	37333	19.5
M1802699	AQ	F	72	T3	55871	4.8
M1802700	AQ	F	71	T3	64569	27.6
M1802703	AQ	F	70	T3	64871	27.6
M1802704	AQ	F	76	T4	50529	2.28
M1802705	AQ	F	74	T3	42285	24.8
M1802706	AQ	F	58	T2	16422	1.99
M1802707	AQ	F	75	T4	38956	19
M1802708	AQ	F	64	T2	22440	25.6
M1802709	AQ	F	80	T4	25153	8.86
M1802710	AQ	F	79	T4	33072	3.52
M1802711	AQ	F	65	T3	35207	39
M1802712	AQ	F	56	T2	24815	7.68
M1802713	AQ	M	80	T4	7986	6.82
M1802714	AQ	F	63	T2	29540	17.7
M1802715	AQ	F	66	T3	36545	1.63
M1802717	AQ	F	62	T2	58070	21.8
M1802719	AQ	M	72	T3	53959	6.96
M1802720	AQ	M	77	T4	74554	22.8
M1802722	AQ	M	81	T4	19298	14.8
M1802723	AQ	F	66	T3	63748	16.7
M1802726	AQ	F	78	T4	64583	5.5
M1802727	AQ	M	69	T3	57318	4.98
M1802729	AQ	F	61	T2	27012	17.4
M1802730	AQ	M	70	T3	72722	33.8
M1802731	AQ	F	66	T3	23606	1.1
M1802732	AQ	F	73	T3	59812	15.2
M1802734	AQ	M	76	T4	55321	12.6
M1802735	AQ	M	75	T4	62574	4.26
M1802736	AQ	F	62	T2	60402	10.4
M1802737	AQ	M	67	T3	67329	9.82
M1802738	AQ	F	64	T2	13654	0.608
M1802740	AQ	F	66	T3	57878	31.6
M1802742	AQ	F	62	T2	41164	1.66
M1802743	AQ	M	70	T3	51182	2.04
M1802744	AQ	F	75	T4	40784	6.96
M1802746	AQ	F	71	T3	61798	26.2
M1802747	AQ	M	78	T4	53936	24
M1802748	AQ	M	72	T3	50896	22
M1802749	AQ	F	81	T4	56693	7.66
M1802750	AQ	F	72	T3	70475	41
M1802751	AQ	M	66	T3	60940	24.8
M1802752	AQ	F	71	T3	48367	37.6
M1802753	AQ	F	71	T3	45555	23.2
M1802754	AQ	F	70	T3	57986	48.6
M1802755	AQ	F	66	T3	30677	23.2
M1802756	AQ	F	77	T4	39261	28.4
M1802758	AQ	M	72	T3	10783	0.908
M1802760	AQ	F	66	T3	27394	8.8
M1802761	AQ	F	71	T3	34309	1.81
M1802762	AQ	M	73	T3	36841	27.8
M1802763	AQ	M	63	T2	14469	1.5
M1802764	AQ	M	69	T3	41736	2.44
M1802765	AQ	M	84	T4	74641	31.2
M1802768	AQ	F	73	T3	64896	28.4
M1802769	AQ	M	74	T3	71763	2.92
M1802770	AQ	M	64	T2	77716	20.8
M1802771	AQ	F	81	T4	71965	27.4
M1802772	AQ	M	79	T4	73841	25.4
M1802773	AQ	F	59	T2	68947	21
M1802774	AQ	F	78	T4	63733	40.8
M1802775	AQ	F	71	T3	25724	23
M1802776	AQ	M	76	T4	27099	9.22
M1802777	AQ	M	72	T3	31746	29
M1802778	AQ	F	76	T4	34810	6.54
M1802779	AQ	F	74	T3	33583	21.8
M1802781	AQ	F	82	T4	25392	34.2
M1802782	AQ	F	72	T3	38789	24.6
M1802783	AQ	M	63	T2	37029	6.3
M1802784	AQ	F	65	T3	26532	14.3
M1802785	AQ	M	79	T4	36632	2.62
M1802786	AQ	F	75	T4	48115	23
M1802787	AQ	F	62	T2	62016	31.4
M1802788	AQ	F	74	T3	67264	19.5
M1802789	AQ	F	70	T3	58998	30.8
M1802790	AQ	M	78	T4	56561	3.08
M1802792	AQ	F	62	T2	45984	23.8
M1802793	AQ	F	72	T3	39570	2.38
M1802794	AQ	M	76	T4	9244	0.518
M1802795	AQ	M	60	T2	47902	12.1
M1802796	AQ	M	67	T3	59192	18.5
M1802797	AQ	F	69	T3	70660	19.2
M1802798	AQ	F	71	T3	49436	20.6
M1802799	AQ	M	80	T4	50613	20.8
M1802800	AQ	M	62	T2	58274	21
M1802801	AQ	M	61	T2	60365	4.88
M1802802	AQ	F	67	T3	49116	27.2
M1802804	AQ	F	66	T3	67019	26.2
M1802805	AQ	F	80	T4	64870	19.7
M1802806	AQ	M	77	T4	23224	3.14
M1802807	AQ	F	79	T4	25642	18.7
M1802808	AQ	M	67	T3	29454	18.9
M1802809	AQ	M	66	T3	13069	1.47
M1802810	AQ	F	76	T4	26353	25.4
M1802811	AQ	F	72	T3	21720	3.72
M1802812	AQ	M	83	T4	26239	6.06
M1802813	AQ	F	64	T2	26161	26.6
M1802814	AQ	F	72	T3	26593	14.1
M1802815	AQ	F	67	T3	51794	30.2
M1802816	AQ	M	82	T4	18146	3.18
M1802817	AQ	F	67	T3	61313	50
M1802818	AQ	M	82	T4	51712	22
M1802819	AQ	F	63	T2	65296	35
M1802820	AQ	F	71	T3	55140	9.26
M1802821	AQ	M	71	T3	70328	32.4
M1802822	AQ	F	57	T2	65494	34.6
M1802823	AQ	F	70	T3	62299	4.46
M1802824	AQ	F	72	T3	53066	21.2
M1802825	AQ	F	74	T3	71701	28.2
M1802828	AQ	F	74	T3	55440	19.4
M1802829	AQ	F	71	T3	58480	22.4
M1802830	AQ	M	79	T4	49755	2.98
M1802831	AQ	M	72	T3	17853	4.56
M1802833	AQ	M	70	T3	42876	22.6
M1802834	AQ	M	56	T2	48226	2.3
M1802835	AQ	F	66	T3	44914	21.4
M1802836	AQ	M	66	T3	53187	34.2
M1802838	AQ	M	77	T4	20593	1.26
M1802839	AQ	M	74	T3	47043	5.86
M1802840	AQ	F	72	T3	55296	24.8
M1802842	AQ	M	76	T4	57775	13.2
M1802844	AQ	M	67	T3	49004	9.86
M1802845	AQ	F	71	T3	31584	23.8
M1802846	AQ	F	68	T3	30050	35.6
M1802847	AQ	M	75	T4	27692	7.64
M1802849	AQ	M	72	T3	26445	19.4
M1802850	AQ	M	64	T2	30362	2.66
M1802851	AQ	F	80	T4	27012	24.4
M1802852	AQ	F	62	T2	30005	12.5
M1802853	AQ	F	72	T3	9719	20.8
M1802854	AQ	M	72	T3	24632	28
M1802855	AQ	M	59	T2	21588	20.6
M1802856	AQ	F	63	T2	34811	15.1
M1802857	AQ	F	73	T3	35318	15.2
M1802858	AQ	M	79	T4	18630	2.8
M1802860	AQ	F	81	T4	39807	27.8
M1802861	AQ	F	68	T3	31671	22
M1802862	AQ	F	65	T3	22630	14.1
M1802864	AQ	F	69	T3	35246	24.8
M1802869	AQ	M	65	T3	12662	1.19
M1802872	AQ	F	72	T3	26458	5.98
M1802873	AQ	F	78	T4	25774	4.48
M1802874	AQ	F	59	T2	17268	2.5
M1802875	AQ	F	73	T3	8089	0.612
M1802876	AQ	F	59	T2	43255	2.16
M1802877	AQ	F	72	T3	24203	12.5
M1802878	AQ	M	76	T4	14276	0.784
M1802879	AQ	F	67	T3	54776	4
M1802880	AQ	F	76	T4	41811	6.1
M1802881	AQ	F	69	T3	56078	8.36
M1802882	AQ	M	64	T2	54459	9.28
M1802884	AQ	M	73	T3	42453	12.6
M1802885	AQ	M	80	T4	24443	1.52
M1802886	AQ	M	73	T3	47462	14.9
M1802888	AQ	F	76	T4	23465	21.2
M1802890	AQ	M	82	T4	23055	23.8
M1802891	AQ	F	73	T3	24415	16.8
M1802893	AQ	F	85	T4	25076	28
M1802895	AQ	F	64	T2	24128	33
M1802896	AQ	M	77	T4	6283	22.2
M1802897	AQ	M	81	T4	29362	20.6
M1802898	AQ	M	73	T3	56820	5.54
M1802899	AQ	M	73	T3	23764	1.34
M1802900	AQ	F	64	T2	65541	36
M1802901	AQ	M	80	T4	59878	7.24
M1802902	AQ	F	75	T4	60430	25.4
M1802903	AQ	M	76	T4	54898	16.4
M1802905	AQ	F	73	T3	53182	25.8
M1802906	AQ	M	80	T4	21627	1.14
M1802907	AQ	M	70	T3	67059	15.7
M1802908	AQ	M	67	T3	64761	12.8
M1802909	AQ	M	70	T3	52362	22
M1802910	AQ	F	63	T2	35694	28.2
M1802911	AQ	M	74	T3	86445	28.6
M1802912	AQ	M	69	T3	77741	24.4
M1802913	AQ	M	78	T4	82457	20.2
M1802914	AQ	M	82	T4	71113	30.6
M1802915	AQ	M	57	T2	80652	10.8
M1802916	AQ	M	56	T2	12864	0.622
M1802917	AQ	M	75	T4	73927	14.4
M1802918	AQ	F	69	T3	77060	20.2
M1802919	AQ	M	77	T4	69037	20.2
M1802920	AQ	M	70	T3	52906	2.16
M1802921	AQ	M	72	T3	60902	2.18
M1802922	AQ	M	71	T3	74767	28
M1802923	AQ	F	61	T2	74120	24.2
M1802924	AQ	M	72	T3	63291	12.8
M1802925	AQ	F	70	T3	71944	18.4
M1802926	AQ	F	78	T4	68772	10.4
M1802927	AQ	F	77	T4	18355	33.6
M1802929	AQ	M	73	T3	20646	5.08
M1802930	AQ	F	69	T3	21330	19.7
M1802931	AQ	F	72	T3	32601	38.6
M1802932	AQ	M	84	T4	23364	5.02
M1802934	AQ	F	77	T4	24299	26
M1802936	AQ	M	66	T3	16274	23.4
M1802937	AQ	F	80	T4	21079	21.6
M1802938	AQ	F	80	T4	57916	29.4
M1802939	AQ	F	73	T3	32391	1.66
M1802940	AQ	M	76	T4	53822	11.6
M1802942	AQ	F	75	T4	55955	33
M1802944	AQ	F	69	T3	52851	12.3
M1802945	AQ	M	77	T4	54279	3.44
M1802946	AQ	F	65	T3	68009	34.6
M1802947	AQ	F	64	T2	55132	14.8
M1802948	AQ	F	77	T4	76828	32.6
M1802949	AQ	M	75	T4	19177	0.808
M1802950	AQ	F	75	T4	75462	6.28
M1802951	AQ	M	78	T4	46716	1.56
M1802952	AQ	M	78	T4	6332	1.69
M1802953	AQ	F	67	T3	31019	16.7
M1802954	AQ	M	74	T3	16019	2.18
M1802955	AQ	M	75	T4	28746	2.72
M1802956	AQ	F	72	T3	23150	41.8
M1802957	AQ	F	66	T3	31807	28.2
M1802958	AQ	F	61	T2	48065	6.64
M1802959	AQ	M	71	T3	56095	9.58
M1802960	AQ	M	81	T4	7622	0.378
M1802961	AQ	F	61	T2	61142	26
M1802962	AQ	M	71	T3	53608	22.6
M1802963	AQ	F	70	T3	19842	24.6
M1802965	AQ	M	61	T2	53629	20.8
M1802966	AQ	F	74	T3	58087	15.2
M1802968	AQ	F	68	T3	53124	7.62
M1802969	AQ	F	77	T4	58078	37.8
M1802970	AQ	F	60	T2	48145	51.8
M1802971	AQ	F	60	T2	50574	17.6
M1802972	AQ	M	74	T3	61637	12.6
M1802973	AQ	M	72	T3	45060	8.16
M1802974	AQ	M	70	T3	69552	19.5
M1802975	AQ	F	72	T3	59479	32.5
M1802976	AQ	M	70	T3	35449	1.63
M1802977	AQ	F	62	T2	64190	21.6
M1802978	AQ	M	65	T3	14699	2.68
M1802979	AQ	M	70	T3	20816	1.96
M1802980	AQ	F	62	T2	51759	25.8
M1802981	AQ	F	73	T3	42892	2.66
M1802983	AQ	F	60	T2	60115	21.8
M1802984	AQ	F	60	T2	49861	6.6
M1802987	AQ	F	69	T3	32522	25
M1802988	AQ	M	76	T4	31677	21.6
M1802989	AQ	F	75	T4	25360	26.2
M1802991	AQ	F	77	T4	34419	8.52
M1802992	AQ	M	71	T3	27963	6.8
M1802993	AQ	M	67	T3	32454	10.7
M1802994	AQ	F	62	T2	36690	18.4
M1802997	AQ	M	73	T3	46399	7.04
M1802998	AQ	F	80	T4	55293	23.4
M1802999	AQ	M	73	T3	56103	35.8
M1803000	AQ	M	78	T4	49488	2.26
M1803001	AQ	F	68	T3	61183	32
M1803002	AQ	F	73	T3	60602	30.4
M1803003	AQ	M	78	T4	54864	4.8
M1803004	AQ	M	75	T4	62983	36
M1803006	AQ	M	76	T4	50394	6.86
M1803008	AQ	F	72	T3	51792	21
M1803010	AQ	M	71	T3	54697	24.2
M1803011	AQ	F	72	T3	54910	34.6
M1803012	AQ	M	62	T2	50120	15.9
M1803013	AQ	M	73	T3	46486	2.18
M1803014	AQ	M	68	T3	57624	26
M1803015	AQ	M	61	T2	57875	13.7
M1803018	AQ	M	57	T2	10012	1.5
M1803019	AQ	F	65	T3	60939	29.4
M1803020	AQ	F	67	T3	52282	34.2
M1803021	AQ	F	61	T2	63234	26.4
M1803022	AQ	F	67	T3	52995	30.6
M1803023	AQ	F	73	T3	62500	30.4
M1803025	AQ	M	80	T4	41057	2.26
M1803026	AQ	F	61	T2	52679	23.6
M1803028	AQ	F	72	T3	54822	17.6
M1803029	AQ	F	65	T3	46999	10.6
M1803030	AQ	F	59	T2	55101	27.8
M1803031	AQ	F	67	T3	47114	27.4
M1803032	AQ	F	86	T4	23481	33
M1803033	AQ	F	71	T3	61114	8.7
M1803034	LYG	F	57	T2	22646	31.6
M1803035	LYG	M	74	T3	45973	13.8
M1803036	LYG	F	74	T3	39444	2.46
M1803038	LYG	M	55	T2	6865	0.334
M1803040	LYG	F	61	T2	53670	39
M1803041	LYG	F	55	T2	23177	5.66
M1803042	LYG	M	66	T3	28565	5.06
M1803043	LYG	M	85	T4	11081	0.976
M1803045	LYG	M	75	T4	7275	0.55
M1803046	LYG	F	80	T4	8250	0.596
M1803047	LYG	F	64	T2	23504	7.74
M1803048	LYG	F	59	T2	29134	19.8
M1803049	LYG	F	71	T3	23720	18.2
M1803052	LYG	F	52	T1	26105	3.5
M1803054	LYG	F	63	T2	19812	29
M1803058	LYG	F	63	T2	22592	3.06
M1803059	LYG	F	53	T1	20860	30.2
M1803060	LYG	F	55	T2	17950	26.8
M1803063	LYG	F	60	T2	28192	26.2
M1803064	LYG	F	74	T3	26896	23.6
M1803071	LYG	F	69	T3	62702	16.6
M1803072	LYG	F	52	T1	65994	4.14
M1803073	LYG	M	53	T1	68596	31.4
M1803074	LYG	F	61	T2	71565	13
M1803076	LYG	M	73	T3	47454	9.6
M1803077	LYG	M	63	T2	49377	17.6
M1803081	LYG	F	60	T2	50167	30.6
M1803082	LYG	M	63	T2	9601	0.474
M1803083	LYG	M	67	T3	14385	0.798
M1803085	LYG	F	74	T3	54941	22
M1803086	LYG	F	70	T3	26814	31.6
M1803089	LYG	M	76	T4	19242	2.46
M1803092	LYG	F	60	T2	23764	25.8
M1803093	LYG	F	51	T1	25223	32.4
M1803095	LYG	M	73	T3	22027	1.85
M1803096	LYG	M	63	T2	39352	23
M1803097	LYG	F	45	T1	27313	19.2
M1803098	LYG	F	62	T2	30641	2.4
M1803101	LYG	F	68	T3	28882	4.86
M1803103	LYG	F	65	T3	30453	15.3
M1803104	LYG	M	53	T1	25918	25.2
M1803107	LYG	F	76	T4	37962	3.4
M1803110	LYG	F	66	T3	34357	26.8
M1803114	LYG	F	48	T1	22357	37.8
M1803115	LYG	F	45	T1	23215	1.78
M1803116	LYG	F	63	T2	38727	30
M1803120	LYG	M	74	T3	10875	2.4
M1803121	LYG	M	58	T2	29303	2.76
M1803124	LYG	M	60	T2	36482	23.6
M1803125	LYG	M	63	T2	40104	9.04
M1803131	LYG	F	55	T2	28963	13.5
M1803132	LYG	F	60	T2	30438	23
M1803134	LYG	F	55	T2	34820	3.28
M1803136	LYG	F	55	T2	36141	17.7
M1803138	LYG	F	67	T3	26900	34.8
M1803139	LYG	F	59	T2	35716	14.2
M1803142	LYG	F	55	T2	40295	4.82
M1803143	LYG	F	63	T2	35059	14.6
M1803146	LYG	M	55	T2	7326	0.636
M1803148	LYG	M	67	T3	28709	1.29
M1803149	LYG	M	65	T3	45238	11.4
M1803150	LYG	M	63	T2	44900	29.4
M1803151	LYG	F	56	T2	25376	3.36
M1803152	LYG	M	66	T3	43048	2.4
M1803153	LYG	F	68	T3	50090	38.2
M1803155	LYG	M	79	T4	51200	9.58
M1803156	LYG	F	60	T2	45074	36.6
M1803157	LYG	F	61	T2	49758	10.9
M1803235	LYG	F	56	T2	16058	6.4
M1803239	LYG	M	63	T2	46148	15.8
M1803240	LYG	M	78	T4	80921	40.2
M1803241	LYG	M	77	T4	78576	14.3
M1803242	LYG	F	64	T2	36764	12.8
M1803243	LYG	M	63	T2	74579	6.1
M1803245	LYG	M	66	T3	27424	4.14
M1803246	LYG	M	74	T3	28074	2.6
M1803247	LYG	M	65	T3	32203	14
M1803248	LYG	F	72	T3	46538	24.8
M1803250	LYG	F	62	T2	37056	10.3
M1803252	LYG	F	68	T3	37403	23.6
M1803254	LYG	M	56	T2	26054	6.86
M1803255	LYG	F	81	T4	25214	20.6
M1803256	LYG	M	81	T4	23213	17.2
M1803257	LYG	F	57	T2	14185	16.4
M1803260	LYG	F	62	T2	23971	19.4
M1803264	LYG	F	69	T3	27480	18.6
M1803265	LYG	F	82	T4	46783	15.4
M1803266	LYG	M	65	T3	42702	12
M1803267	LYG	F	62	T2	37618	31.2
M1803268	LYG	M	61	T2	46733	2.16
M1803269	LYG	M	58	T2	39385	7.1
M1803270	LYG	F	50	T1	30162	4.54
M1803271	LYG	F	55	T2	24668	1.22
M1803272	LYG	M	66	T3	54020	19.6
M1803276	LYG	F	66	T3	42488	22.6
M1803277	LYG	F	74	T3	27459	13.5
M1803279	LYG	F	52	T1	24573	20.2
M1803281	LYG	F	59	T2	20773	14.8
M1803282	LYG	F	67	T3	40310	29.8
M1803284	LYG	F	73	T3	29342	3.98
M1803286	LYG	F	63	T2	33530	20.2
M1803287	LYG	M	51	T1	34469	6.72
M1803288	LYG	F	54	T1	34873	37.4
M1803291	LYG	F	60	T2	26086	3.94
M1803292	LYG	F	56	T2	34631	42
M1803293	LYG	F	66	T3	31722	33.6
M1803294	LYG	F	71	T3	38932	9.78
M1803295	LYG	F	60	T2	30557	1.5
M1803296	LYG	F	68	T3	38899	2
M1803300	LYG	F	53	T1	39445	21
M1803303	LYG	F	67	T3	20522	1.82
M1803304	LYG	M	45	T1	6502	0.646
M1803305	LYG	F	56	T2	20713	3.08
M1803307	LYG	F	64	T2	13882	26.4
M1803308	LYG	F	62	T2	25104	5.98
M1803309	LYG	F	55	T2	21569	5.64
M1803310	LYG	F	66	T3	42120	34.8
M1803311	LYG	M	51	T1	39640	4.08
M1803312	LYG	M	54	T1	48186	7.9
M1803313	LYG	F	76	T4	68572	35.8
M1803314	LYG	F	47	T1	29437	8.5
M1803315	LYG	F	50	T1	23927	15.6
M1803317	LYG	F	48	T1	22534	29.6
M1803318	LYG	F	66	T3	34301	16.6
M1803320	LYG	F	60	T2	33708	32.4
M1803321	LYG	F	56	T2	19069	10
M1803322	LYG	F	63	T2	41910	5.9
M1803323	LYG	F	64	T2	59010	25.8
M1803324	LYG	M	74	T3	44221	28.2
M1803325	LYG	F	54	T1	34411	18.5
M1803326	LYG	F	51	T1	45760	1.94
M1803327	LYG	F	51	T1	48080	4.14
M1803328	LYG	F	50	T1	71187	28.4
M1803331	LYG	F	60	T2	58217	20
M1803332	LYG	F	50	T1	43559	1.71
M1803333	LYG	F	67	T3	63583	33.4
M1803334	LYG	F	61	T2	64128	6.06
M1803335	LYG	F	76	T4	63650	2.5
M1803336	LYG	F	49	T1	25623	4.32
M1803338	LYG	F	71	T3	27973	17.5
M1803339	LYG	F	54	T1	27753	10.2
M1803340	LYG	F	66	T3	39508	7.38
M1803341	LYG	F	54	T1	30932	26
M1803344	LYG	F	60	T2	36892	33.2
M1803345	LYG	F	55	T2	37171	35.4
M1803347	LYG	F	68	T3	23179	1.03
M1803348	LYG	M	75	T4	28833	0.984
M1803350	LYG	M	54	T1	11397	0.338
M1803351	LYG	F	77	T4	42943	19.3
M1803352	LYG	F	63	T2	59610	26.4
M1803413	LYG	F	69	T3	42235	34.2
M1803414	LYG	F	69	T3	17753	48.2
M1803415	LYG	M	74	T3	26368	8.14
M1803417	LYG	F	67	T3	24166	35.4
M1803418	LYG	F	63	T2	25805	27.6
M1803419	LYG	M	81	T4	24081	4.24
M1803420	LYG	F	55	T2	29973	15.1
M1803422	LYG	F	66	T3	36952	24
M1803429	LYG	F	78	T4	37845	28.6
M1803435	LYG	M	49	T1	58359	2.34
M1803436	LYG	M	73	T3	54006	12.8
M1803437	LYG	F	60	T2	25288	12.5
M1803440	LYG	F	79	T4	66939	23.8
M1803442	LYG	F	78	T4	62317	27.8
M1803444	LYG	M	84	T4	55139	31.6
M1803476	LYG	F	56	T2	33161	22.4
M1803477	LYG	M	54	T1	51737	10.2
M1803478	LYG	M	63	T2	30420	9.2
M1803479	LYG	M	73	T3	32477	18.2
M1803480	LYG	M	78	T4	33728	13.1
M1803481	LYG	F	62	T2	25850	23.2
M1803482	LYG	M	58	T2	22909	1.06
M1803483	LYG	F	53	T1	28599	22.6
M1803484	LYG	F	50	T1	26889	20.6
M1803485	LYG	M	51	T1	6167	0.36
M1803486	LYG	M	51	T1	10471	0.608
M1803488	LYG	F	61	T2	38535	30.2
M1803489	LYG	F	51	T1	20699	1.5
M1803490	LYG	F	54	T1	23050	8.72
M1803491	LYG	F	62	T2	10498	23.4
M1803494	LYG	F	71	T3	19705	28.2
M1803495	LYG	F	63	T2	19581	33.6
M1803496	LYG	M	79	T4	55776	20.8
M1803497	LYG	F	67	T3	38413	20.6
M1803499	LYG	F	61	T2	28552	32.6
M1803505	LYG	F	52	T1	27462	14.9
M1803506	LYG	M	60	T2	48794	12.7
M1803507	LYG	F	56	T2	28323	2.18
M1803508	LYG	F	56	T2	31960	22.6
M1803509	LYG	M	73	T3	37071	24.6
M1803511	LYG	M	53	T1	8091	0.4
M1803512	LYG	F	52	T1	26983	10.3
M1803513	LYG	F	63	T2	39596	9.54
M1803514	LYG	F	61	T2	27737	6.68
M1803515	LYG	F	71	T3	26027	24
M1803516	LYG	M	71	T3	28228	4.5
M1803517	LYG	M	75	T4	21381	18.1
M1803518	LYG	F	53	T1	19646	7.38
M1803519	LYG	M	52	T1	21178	3.54
M1803521	LYG	F	48	T1	13087	38.6
M1803524	LYG	F	58	T2	21679	23.4
M1803525	LYG	M	47	T1	16857	20.4
M1803526	LYG	F	50	T1	6985	30.4
M1803527	LYG	M	60	T2	32765	18.4
M1803528	LYG	F	49	T1	29037	24.8
M1803529	LYG	F	61	T2	27337	27.6
M1803531	LYG	F	58	T2	21696	28
M1803532	LYG	F	61	T2	34499	28
M1803533	LYG	F	62	T2	38846	25.6
M1803534	LYG	M	65	T3	31554	42.6
M1803535	LYG	F	59	T2	25515	9.6
M1803536	LYG	M	65	T3	39060	11.8
M1803540	LYG	F	47	T1	20716	9.12
M1803542	LYG	M	60	T2	25659	5.9
M1803543	LYG	M	65	T3	17358	2.12
M1803545	LYG	F	75	T4	21042	24.8
M1803547	LYG	F	54	T1	19940	5.98
M1803548	LYG	F	62	T2	61535	33.8
M1803549	LYG	M	58	T2	24745	7.44
M1803550	LYG	M	61	T2	16504	15.6
M1803551	LYG	F	69	T3	31485	49.6
M1803552	LYG	F	77	T4	46034	32.6
M1803553	LYG	M	50	T1	51315	22.8
M1803554	LYG	F	62	T2	36118	23.6
M1803555	LYG	M	64	T2	43223	20.8
M1803556	LYG	M	47	T1	17586	1.19
M1803557	LYG	F	71	T3	60866	28
M1803558	LYG	F	60	T2	20610	15.2
M1803562	LYG	M	67	T3	13358	1.47
M1803564	LYG	M	67	T3	25207	2.08
M1803565	LYG	M	49	T1	7825	1.21
M1803567	LYG	F	71	T3	29893	24.4
M1803569	LYG	F	77	T4	65552	22
M1803570	LYG	M	63	T2	62242	17.1
M1803571	LYG	F	56	T2	66825	33
M1803572	LYG	F	66	T3	66966	29.8
M1803573	LYG	F	55	T2	62763	8.62
M1803574	LYG	F	65	T3	65826	34.4
M1803575	LYG	M	54	T1	62496	23
M1803577	LYG	F	46	T1	64425	21.8
M1803578	LYG	M	52	T1	51795	9.48
M1803579	LYG	M	55	T2	14330	0.462
M1803580	LYG	M	54	T1	32822	5.92
M1803581	LYG	M	65	T3	16736	1.08
M1803582	LYG	F	61	T2	31772	13
M1803583	LYG	F	55	T2	17954	1.36
M1803584	LYG	F	54	T1	40495	4.06
M1803587	LYG	F	68	T3	13541	1.2
M1803589	LYG	F	78	T4	22456	31.6
M1803591	LYG	F	70	T3	35935	5.28
M1803593	LYG	M	52	T1	28493	6.08
M1803594	LYG	F	61	T2	16739	7.08
M1803595	LYG	F	66	T3	23814	1.77
M1803596	LYG	F	84	T4	16559	8.44
M1803598	LYG	F	60	T2	42000	8
M1803600	LYG	F	68	T3	27988	1.82
M1803601	LYG	F	50	T1	39646	15.8
M1803602	LYG	F	65	T3	40179	35.6
M1804435	LYG	M	71	T3	7155	26.6
M1804436	LYG	F	66	T3	28637	40.2
M1804438	LYG	F	47	T1	18080	43.6
M1804439	LYG	F	64	T2	25349	35.4
M1804440	LYG	F	62	T2	26542	41.6
M1804441	LYG	F	73	T3	26074	24.2
M1804442	LYG	F	71	T3	27033	40.4
M1804443	LYG	M	72	T3	24370	34.8
M1804455	LYG	F	63	T2	23473	24.6
M1804457	LYG	F	47	T1	26287	32.6
M1804458	LYG	F	58	T2	15034	26.6
M1804459	LYG	F	61	T2	26001	25.2
M1804460	LYG	F	65	T3	25796	24.6
M1804461	LYG	F	74	T3	21213	12.3
M1804462	LYG	F	66	T3	27656	40.6
M1804463	LYG	F	65	T3	25946	39.2
M1804484	LYG	M	76	T4	64483	8.72
M1804486	LYG	F	65	T3	45978	1.41
M1804487	LYG	F	67	T3	13996	0.51
M1804491	LYG	F	72	T3	9629	0.316
M1804492	LYG	F	69	T3	70796	11.1
M1804493	LYG	M	66	T3	50685	2.02
M1804498	LYG	F	71	T3	19120	38.2
M1804499	LYG	F	46	T1	17452	20.4
M1804500	LYG	F	68	T3	22685	14.4
M1804501	LYG	F	68	T3	19972	6.98
M1804503	LYG	M	50	T1	25131	18.1
M1804504	LYG	F	56	T2	24091	8.14
M1804505	LYG	F	69	T3	19983	18.8
M1804506	LYG	F	51	T1	23537	38.6
M1804507	LYG	F	71	T3	15352	26.8
M1804508	LYG	F	56	T2	29911	24.4
M1804509	LYG	F	48	T1	16054	37.2
M1804510	LYG	F	48	T1	23948	31
M1804512	LYG	M	57	T2	6509	0.774
M1804513	LYG	F	60	T2	26059	35.8
M1804514	LYG	F	65	T3	34282	17.6
M1804515	LYG	F	47	T1	16317	19.2
M1804516	LYG	F	53	T1	6878	8.14
M1804517	LYG	F	60	T2	30238	30.6
M1804519	LYG	F	66	T3	40412	23.2
M1804520	LYG	M	56	T2	41481	18.1
M1804521	LYG	M	70	T3	39099	21
M1804522	LYG	F	65	T3	30895	24.4
M1804525	LYG	M	62	T2	21527	7.86
M1804526	LYG	F	72	T3	15659	17.7
M1804528	LYG	F	79	T4	74955	17
M1804531	LYG	F	51	T1	67381	6.36
M1804532	LYG	M	49	T1	79255	19.7
M1804533	LYG	F	53	T1	68335	42
M1804534	LYG	F	84	T4	37961	45.6
M1804536	LYG	F	70	T3	72020	21.2
M1804548	LYG	F	64	T2	30585	21
M1804549	LYG	M	46	T1	31069	2.92
M1804550	LYG	F	66	T3	24595	25.2
M1804551	LYG	F	57	T2	26116	11.6
M1804552	LYG	M	64	T2	7823	17.2
M1804553	LYG	F	61	T2	30694	15.5
M1804554	LYG	F	80	T4	25680	12.3
M1804555	LYG	M	51	T1	20863	3.46
M1804557	LYG	M	69	T3	31571	40
M1804558	LYG	F	68	T3	12385	1.11
M1804560	LYG	F	70	T3	23875	16.8
M1804564	LYG	M	60	T2	26413	32.8
M1804566	LYG	F	66	T3	20403	33.4
M1804567	LYG	M	59	T2	27719	11.1
M1804585	LYG	F	61	T2	60249	33.2
M1804586	LYG	F	72	T3	65328	27.8
M1804587	LYG	M	66	T3	63824	2.56
M1804588	LYG	F	66	T3	65349	25.8
M1804589	LYG	F	63	T2	59463	14.2
M1804590	LYG	F	46	T1	58072	31.2
M1804591	LYG	M	60	T2	11636	0.564
M1804592	LYG	F	46	T1	61088	46.8
M1804593	LYG	F	59	T2	68148	22.2
M1804594	LYG	M	64	T2	34726	4.76
M1804595	LYG	M	69	T3	35768	18.5
M1804597	LYG	F	55	T2	36040	6.9
M1804599	LYG	M	53	T1	7893	0.456
M1804600	LYG	M	50	T1	24762	7.5
M1804601	LYG	M	50	T1	24181	8.08
M1804603	LYG	M	66	T3	29405	7.28
M1804604	LYG	F	63	T2	64455	29
M1804605	LYG	M	57	T2	66794	10.7
M1804607	LYG	M	61	T2	62332	8.56
M1804609	LYG	F	72	T3	52315	34.4
M1804610	LYG	F	67	T3	58716	8.14
M1804611	LYG	F	65	T3	58636	7.12
M1804613	LYG	M	60	T2	75175	24.6
M1804614	LYG	F	72	T3	20061	2.58
M1804615	LYG	F	70	T3	24547	16
M1804616	LYG	F	55	T2	22395	39.4
M1804617	LYG	M	70	T3	17415	10
M1804618	LYG	M	74	T3	22380	31.4
M1804619	LYG	M	72	T3	25352	35.8
M1804620	LYG	F	70	T3	29223	18.6
M1804621	LYG	F	65	T3	28332	34.2
M1804622	LYG	F	45	T1	32392	25.6
M1804623	LYG	F	67	T3	29810	18.6
M1804625	LYG	M	68	T3	79512	20
M1804627	LYG	F	75	T4	69164	41.2
M1804630	LYG	M	63	T2	62878	11.6
M1804632	LYG	F	65	T3	46735	6.22
M1804633	LYG	F	50	T1	71134	41.2
M1804634	LYG	F	49	T1	69676	18.5
M1804635	LYG	M	61	T2	72089	7.92
M1804636	LYG	F	56	T2	64204	22
M1804637	LYG	M	58	T2	64238	11.3
M1804638	LYG	F	66	T3	35910	21.2
M1804639	LYG	F	58	T2	62400	2.6
M1804640	LYG	M	57	T2	70178	4.2
M1804641	LYG	M	64	T2	74920	14.3
M1804642	LYG	F	68	T3	51839	3.02
M1804643	LYG	F	49	T1	96387	44.8
M1804645	LYG	M	54	T1	75559	10.6
M1804649	LYG	F	53	T1	78892	26.2
M1804650	LYG	F	62	T2	27041	4.66
M1804651	LYG	M	54	T1	18385	0.66
M1804653	LYG	F	81	T4	42999	3.34
M1804655	LYG	F	66	T3	38323	30.6
M1804656	LYG	M	52	T1	79891	25.2
M1804657	LYG	F	61	T2	27576	27.8
M1804658	LYG	M	63	T2	18668	1.71
M1804660	LYG	F	60	T2	10620	1.16
M1804661	LYG	F	55	T2	23405	12.4
M1804662	LYG	F	69	T3	36618	34.2
M1804668	LYG	M	52	T1	32382	22.4
M1804669	LYG	M	74	T3	37990	25
M1804670	LYG	M	65	T3	17607	39
M1804672	LYG	F	56	T2	35278	15.5
M1804673	LYG	F	67	T3	30570	6.32
M1804674	LYG	M	66	T3	42246	16
M1804677	LYG	F	71	T3	34545	31.4
M1804678	LYG	M	60	T2	23971	7.04
M1804679	LYG	F	50	T1	64202	26.6
M1804681	LYG	F	77	T4	46928	18.4
M1804683	LYG	M	76	T4	59710	10.7
M1804685	LYG	M	51	T1	70354	4.68
M1804686	LYG	M	63	T2	50353	8.56
M1804687	LYG	F	66	T3	8482	0.382
M1804689	LYG	F	61	T2	55013	6.06
M1804690	LYG	M	48	T1	24036	0.914
M1804691	LYG	F	79	T4	67509	27.8
M1804692	LYG	F	54	T1	76300	26.6
M1804693	LYG	M	50	T1	27216	1.08
M1804694	LYG	F	62	T2	58804	7.48
M1804695	LYG	M	55	T2	18542	0.778
M1804696	LYG	M	69	T3	54948	3.42
M1804697	LYG	M	70	T3	69999	13.6
M1804699	LYG	F	68	T3	58689	27.6
M1804700	LYG	F	79	T4	47718	55.4
M1804701	LYG	F	70	T3	56981	30.6
M1804702	LYG	M	61	T2	61591	9.86
M1804703	LYG	F	48	T1	66424	41
M1804704	LYG	F	61	T2	64281	41.4
M1804705	LYG	F	50	T1	61656	23.2
M1804706	LYG	F	64	T2	30294	27.2
M1804707	LYG	F	80	T4	57533	38.4
M1804708	LYG	F	49	T1	60985	5.76
M1804709	LYG	F	73	T3	69041	25.8
M1804710	LYG	F	71	T3	67523	26
M1804711	LYG	F	57	T2	68842	27.4
M1804713	LYG	F	54	T1	73359	31.4
M1804714	LYG	F	50	T1	70210	27.2
M1804716	LYG	M	65	T3	11252	0.582
M1804717	LYG	F	75	T4	67345	21.2
M1804718	LYG	F	58	T2	39088	27.6
M1804719	LYG	F	52	T1	26158	20.6
M1804720	LYG	F	72	T3	31243	19.6
M1804721	LYG	F	52	T1	37589	6.28
M1804722	LYG	F	54	T1	22151	14.4
M1804723	LYG	M	56	T2	30389	11.5
M1804728	LYG	F	55	T2	18090	13.4
M1804729	LYG	M	68	T3	59208	24.8
M1804730	LYG	F	60	T2	51834	36.8
M1804732	LYG	F	51	T1	6212	0.682
M1804736	LYG	F	85	T4	19401	24.4
M1804737	LYG	F	76	T4	30414	29.6
M1804739	LYG	F	70	T3	22409	20.8
M1804742	LYG	F	73	T3	29462	18.4
M1804743	LYG	F	84	T4	21910	6.96
M1804744	LYG	M	45	T1	30796	26.8
M1804745	LYG	F	59	T2	25108	32.6
M1804747	LYG	M	75	T4	24265	30.8
M1804750	LYG	F	55	T2	20940	23
M1804751	LYG	F	49	T1	32310	9.42
M1804754	LYG	F	56	T2	28852	14.1
M1804755	LYG	F	66	T3	33079	3.12
NC657					2011	0.16
NC658					834	0
NC659					928	0
NC660					1017	0
NC661					703	0
NC662					871	0
NC663					137	0
NC664					187	0
NC665					361	0
NC666					577	0
NC682					74	0
NC745					176	0
NC746					2680	0.31
NC747					201	0.1
NC752					215	0
NC753					372	0
NC755					246	0
NC756					316	0
NC757					246	0
NC758					2878	0.212
NC759					313	0.13
NC761					10094	0.876
NC762					1422	0.12
NC763					1190	0.186
NC764					15785	1.46
NC765					448	0.124
NC766					429	0.102
NC767					2624	0.258
NC768					1164	0.146
NC770					1381	0.158
NC771					2482	0.21
NC772					318	0.156
NC773					609	0.122
NC774					557	0.142
NC775					204	0.152
NC776					2476	0.162
NC777					575	0
NC778					2221	0.3
NC779					856	0.146
NC780					500	0
NC781					613	0
NC782					758	0.232
NC784					374	0.158
NC785					473	0.142
NC786					1011	0.15
NC787					855	0.152
NC788					707	0.104
NC789					1505	0.422
NC790					1310	0.288
NC791					243	0.11
NC792					665	0.178
NC798					1534	0.298
NC799					195	0
NC800					507	0.102
NC804					583	0
NC805					471	0
NC811					761	0.128
NC812					273	0
NC813					931	0
NC814					26	0
NC817					107	0
NC820					1107	0.122
NC821					832	0.13
NC822					506	0
NC823					214	0.12
NC824					437	0
NC825					825	0.102
NC826					741	0.126
NC828					4788	0.332
NC829					647	0.128
NC830					842	0.184
NC831					295	0
NC832					570	0.23
NC833					294	0
NC834					17	0
NC835					490	0.152
NC836					277	0
NC839					137	0.108
PC657					36034	0
PC658					11992	0
PC659					11574	0.152
PC660					35472	0
PC661					21364	0
PC662					33175	0
PC663					10547	17.7
PC664					11808	16.8
PC665					16165	18.2
PC666					20690	22
PC682					15244	19.3
PC745					12937	26.8
PC746					17090	23
PC747					17432	18.3
PC752					20410	23.6
PC753					14704	16.9
PC755					17514	18
PC756					22567	11.7
PC757					18208	11.9
PC758					29473	21.6
PC759					19201	27.2
PC761					33140	23.2
PC762					29625	27.6
PC763					24767	34.2
PC764					32182	25.4
PC765					27401	27.8
PC766					19331	20.2
PC767					42476	30.4
PC768					13751	22.6
PC770					18066	30.2
PC771					7358	26.8
PC772					7697	30
PC773					21957	27
PC774					20164	18.2
PC775					19653	26.6
PC776					22036	28.4
PC777					24415	29
PC778					23139	24
PC779					27961	31.2
PC780					23895	20.4
PC781					28051	18
PC782					22532	19.2
PC784					14039	16.3
PC785					11388	5.74
PC786					12639	24.4
PC787					31481	24
PC788					24279	21.6
PC789					9481	17.7
PC790					22375	13.7
PC791					9237	13.2
PC792					6258	22.4
PC798					22351	29.4
PC799					28775	25
PC800					25185	11
PC804					9494	22.2
PC805					19399	12.9
PC811					22917	22.2
PC812					12699	24.6
PC813					18407	22.4
PC814					11483	4.1
PC817					13094	16.2
PC820					14259	20.8
PC821					13614	24
PC822					14156	20
PC823					16412	16.3
PC824					13668	18.5
PC825					14428	20.2
PC826					19142	19.9
PC828					20622	14
PC829					10343	21
PC830					9562	14
PC831					10816	11.4
PC832					10552	27.6
PC833					13707	12.4
PC834					8476	14.6
PC835					12628	23.8
PC836					11925	19.9
PC839					11189	8.08
