# Supplementary material for: Characterization of the Genitourinary Microbiome of 1,165 Middle-Aged and Elderly Healthy Individuals
Source: Front Microbiol. 2021 Aug 19;12:673969. doi: 10.3389/fmicb.2021.673969 (PMC8417382; doi:10.3389/fmicb.2021.673969)
Supplement: Supplementary file 3 [file Table_2.XLSX]

## Sheet: St2.new
Table S2. A relative abundance matrix of each genus in each sample.
Genera	M1800006_S1	M1800007_S2	M1800013_S3	M1800014_S4	M1800015_S5	M1800017_S6	M1800020_S7	M1800021_S8	M1800022_S9	M1800024_S10	M1800025_S11	M1800026_S12	M1800027_S13	M1800034_S14	M1800035_S15	M1800049_S16	M1800061_S17	M1800063_S18	M1800069_S19	M1800070_S20	M1800074_S21	M1800076_S22	M1800080_S23	M1800081_S24	M1800083_S25	M1800087_S26	M1800091_S27	M1800092_S28	M1800093_S29	M1800094_S30	M1800095_S31	M1800098_S32	M1800101_S33	M1800102_S34	M1800103_S35	M1800106_S36	M1800124_S37	M1800126_S38	M1800127_S39	M1800128_S40	M1800132_S41	M1800134_S42	M1800135_S43	M1800136_S44	M1800137_S45	M1800139_S46	M1800140_S47	M1800141_S48	M1800145_S49
Prevotella	0.6	0.67375	0.024	0.2425	0.65125	0.00625	0.73975	0.70875	0.732	0.42775	0.56475	0.83925	0.36	0.2715	0.0065	0.90575	0.724	0	0.7855	0.8785	0.0015	0.28125	0.913	0.6745	0.795	0.108	0.4425	0.1385	0.01175	0.00275	0.63725	0.00075	0.00225	0.9005	0.011	0.02375	0.0865	0.77225	0.87	0.5615	0.387	0.00775	0.01	0.0495	0.83675	0.9795	0.83275	0.77575	0.6755
Streptococcus	0	0.04675	0.0005	0	0.02275	0	0.00225	0.002	0	0.05075	0.1355	0.001	0.00225	0.3675	0.0005	0.0005	0.06225	0.4355	0.002	0.00025	0	0	0.04575	0.00725	0.0085	0.08925	0	0	0.88425	0	0.00275	0	0	0.02475	0	0	0.038	0.03575	0.00425	0.0045	0	0.0035	0.5145	0.00025	0.003	0.012	0.033	0.00025	0
Lactobacillus	0	0.001	0	0	0	0	0	0.08	0	0	0.002	0	0	0	0	0.0795	0	0	0	0	0.99275	0.663	0	0	0.00025	0.7245	0.006	0	0	0.9655	0	0	0	0	0	0	0.23925	0	0	0	0	0.92	0	0.92325	0	0	0	0	0
Gardnerella	0.10725	0.023	0	0.5105	0.10975	0	0.035	0	0.013	0	0	0	0.002	0	0	0.00425	0	0	0	0	0.00025	0.0355	0.0025	0	0	0	0.00975	0.01425	0	0.0275	0	0	0	0	0	0	0.08575	0	0	0	0.00025	0.0585	0	0	0	0.00025	0.00075	0	0.0125
Escherichia-Shigella	0	0	0.97025	0	0.0005	0.99275	0.08725	0	0	0.001	0	0	0	0.00425	0.97725	0	0.17925	0	0	0	0	0	0.00325	0	0	0	0	0	0	0	0.0005	0.99825	0.0005	0.00125	0.9885	0.70725	0	0.05075	0.00075	0	0	0	0.00775	0	0	0.00125	0.00625	0	0
Veillonella	0	0.0285	0	0.09625	0	0	0	0	0.004	0	0.0005	0	0.005	0.3375	0.0005	0	0	0.51925	0.1125	0.00275	0.00475	0	0	0	0.0535	0	0.5045	0.3665	0	0	0.0005	0	0.00075	0.03025	0.0005	0.024	0.1755	0.00025	0.00175	0.4135	0	0	0	0	0	0	0.005	0	0
Anaerococcus	0	0.04275	0.00025	0.00075	0.00025	0	0.01175	0.009	0.00025	0.00525	0.0155	0.009	0.032	0	0	0	0.0035	0	0	0.0185	0.00025	0.002	0	0.0375	0.01275	0.01125	0.00075	0	0.008	0	0.005	0	0	0.00875	0	0	0.009	0.04525	0.007	0.00025	0.0145	0	0.00025	0.0045	0.0215	0	0.00125	0.003	0.0045
Porphyromonas	0.0015	0.0065	0.00275	0.0005	0.00025	0.00025	0.021	0.04375	0.0035	0.03	0.00375	0.02425	0.042	0	0.003	0.00025	0	0	0	0.00275	0	0.00075	0	0.058	0.05175	0.00075	0.00025	0	0.03625	0	0.00325	0	0	0.0025	0	0	0	0.01725	0.002	0.0045	0.1425	0	0	0	0.02425	0	0.00325	0.08625	0.043
Peptoniphilus	0.0015	0.053	0.00025	0	0.0175	0	0.021	0.02375	0.0045	0.0525	0.0205	0.03425	0.0365	0.001	0.0005	0.0025	0.0145	0	0	0.00175	0	0.0005	0.01475	0.03175	0.00275	0.004	0	0	0.009	0	0.025	0	0	0.00725	0	0	0.00225	0.009	0.01425	0.00125	0.079	0	0	0.0005	0.0315	0	0.005	0.01175	0.0295
Ezakiella	0.00025	0.00825	0.001	0	0.0215	0	0.04	0.012	0.02925	0.0525	0.00675	0.02875	0.02625	0	0.00175	0	0	0	0	0.00525	0	0	0	0.028	0.015	0	0	0	0	0	0.003	0	0	0	0	0	0.00025	0.00125	0.01175	0.00025	0.0415	0	0	0	0.038	0	0	0.01	0.08325
Staphylococcus	0	0.00075	0	0	0	0	0	0.08225	0	0.00625	0.046	0	0.06775	0	0	0	0	0.0085	0.0075	0	0	0	0	0.001	0.00125	0.001	0	0.4275	0.00025	0	0.00225	0	0.00225	0.001	0	0.0205	0.0005	0	0.002	0	0	0	0.0045	0.00125	0	0	0.00025	0	0
Corynebacterium	0	0.00075	0	0	0.0105	0	0.0005	0.001	0.00025	0.0005	0.00675	0	0.212	0.0005	0	0.00025	0.00075	0.0015	0	0	0	0	0	0.00025	0.0135	0.002	0	0.00025	0.019	0	0.00125	0	0.0015	0.00125	0	0.0025	0.00025	0.00075	0.0005	0	0.0035	0	0.01375	0.01075	0.00075	0	0.0255	0	0.0005
Acinetobacter	0	0.00025	0.0005	0	0	0	0.00025	0	0	0.00025	0.0255	0	0.00225	0	0	0	0	0.00175	0	0	0	0	0	0	0	0.00025	0	0.00025	0.00375	0	0.00025	0	0	0	0	0.00675	0.00025	0	0.0005	0	0	0	0	0	0.00025	0	0.00025	0	0
Finegoldia	0	0.034	0	0.00025	0.01075	0	0.00125	0.00025	0	0.01825	0.01475	0	0.04575	0.0055	0	0.0005	0.00025	0	0	0.001	0.0005	0.00075	0.00875	0.0145	0.001	0.01525	0	0	0.0205	0	0.00025	0	0	0.00375	0	0	0.00125	0.00275	0.00275	0	0.0205	0	0.001	0.001	0	0	0.00125	0.0015	0.00125
Sneathia	0.005	0	0	0.02375	0	0	0	0	0.10425	0	0	0.00025	0.013	0	0	0	0	0	0.08975	0	0	0	0	0.00275	0	0	0.01825	0.02625	0	0.00125	0	0.0005	0	0	0	0	0.078	0	0	0.01225	0.00325	0	0	0	0	0	0	0	0
Dialister	0.003	0.01875	0.00025	0.0035	0.01375	0.00075	0.003	0.00725	0.003	0.013	0.02475	0.01275	0.002	0.0055	0.0005	0.003	0.0025	0	0.00025	0.0115	0	0.0025	0.003	0.016	0.00625	0.0115	0.001	0.001	0	0	0.03225	0	0	0.00175	0	0	0.0025	0.00725	0.01575	0.00075	0.083	0	0	0.001	0.0125	0.0035	0.05625	0.02125	0.01425
Pseudomonas	0	0	0	0	0	0	0	0	0	0	0.07	0	0.0005	0	0	0	0	0.00075	0	0	0	0	0	0	0	0	0	0	0.001	0	0	0	0.9675	0	0	0	0	0	0.0005	0	0	0	0	0	0	0	0	0.001	0
Sphingomonas	0	0	0	0	0	0	0	0	0	0.00525	0.00075	0	0.00125	0	0	0	0	0.00225	0.00075	0	0	0	0	0	0	0	0	0	0	0	0	0	0	0	0	0	0	0	0	0	0	0	0	0	0	0	0.00075	0	0
Enterococcus	0	0	0	0	0	0	0	0	0	0.005	0	0	0	0	0	0	0.00075	0	0	0	0	0	0	0	0	0	0	0	0	0	0	0	0	0	0	0	0.00025	0.00525	0.00075	0	0	0	0.111	0.0005	0	0	0	0	0
Atopobium	0.00075	0.001	0	0.00225	0	0	0	0.0005	0.005	0.001	0.02775	0.00075	0.0005	0.00025	0	0	0	0	0	0.0005	0	0.0005	0	0	0	0.001	0.00075	0	0	0	0	0	0	0	0	0	0	0	0.0005	0	0.004	0.004	0	0	0	0	0	0	0.0015
Actinomyces	0	0	0	0	0.0015	0	0	0.0055	0	0.0105	0.00075	0.0055	0.002	0	0	0	0.0005	0	0	0	0	0	0.00025	0.00675	0.001	0.0005	0	0	0.00025	0	0.00175	0	0	0.00175	0	0	0	0.002	0.005	0	0.00375	0.0005	0	0	0.0015	0	0.00325	0.0015	0.00075
Gemella	0	0.00625	0	0.00025	0	0	0	0	0.0075	0	0	0	0.001	0	0	0	0	0	0.0005	0	0	0	0	0	0	0	0	0.0005	0	0	0	0	0	0	0	0	0.142	0	0	0	0	0	0	0	0	0	0.00125	0	0
Granulicatella	0	0.0025	0	0	0	0	0	0	0	0	0	0	0	0	0	0.0015	0	0	0	0	0	0	0	0.01075	0	0	0	0	0	0	0.015	0	0	0	0	0	0.0005	0.023	0	0	0	0	0	0	0	0.001	0	0.005	0
Fusobacterium	0	0	0	0	0	0	0	0	0.05775	0.03975	0	0	0.01575	0	0	0	0.00175	0	0	0	0	0	0	0.0585	0.00425	0.02075	0	0	0	0	0.001	0	0	0	0	0	0	0	0	0	0	0	0	0	0	0	0	0.0005	0.018
Peptococcus	0	0.00075	0.00025	0	0.00475	0	0.00075	0.00825	0	0	0.00025	0.01025	0.00325	0	0	0	0	0	0	0	0	0.00025	0	0.004	0	0	0	0	0	0	0.00325	0	0	0	0	0	0	0.00125	0.002	0	0	0	0	0	0.0015	0	0.00025	0	0
Enterobacteriaceae_Other	0	0	0	0	0	0	0	0	0	0	0.015	0	0.00075	0	0	0	0	0	0	0	0	0	0	0	0	0	0	0	0	0	0	0	0	0	0	0.012	0.00175	0	0	0	0	0	0	0	0	0	0	0	0.02125
Peptostreptococcus	0	0.02125	0	0	0	0	0	0.00725	0	0.13225	0	0.0005	0.00025	0.002	0	0	0	0	0	0	0	0	0.00475	0.00725	0.00025	0	0	0	0	0	0.061	0	0	0.007	0	0	0	0	0.00625	0	0	0	0	0	0	0	0	0.001	0
Neisseriaceae_Other	0.00075	0	0	0	0	0	0.00025	0	0	0	0	0.0035	0	0	0	0	0	0	0	0	0	0	0	0.0005	0	0	0	0	0	0	0	0	0	0	0	0	0	0	0	0	0.00125	0	0	0	0	0	0	0	0
Campylobacter	0	0.0025	0	0	0.00325	0	0.0005	0.00325	0.00125	0.0005	0	0.00025	0.00075	0	0.00225	0.00025	0.00475	0	0	0.0015	0	0.0005	0	0.001	0.009	0.00025	0	0	0	0	0	0	0	0.005	0	0	0	0.00175	0.0035	0	0.02625	0	0	0	0.0085	0.0025	0	0.0155	0.013
Fastidiosipila	0.0115	0.00025	0	0	0.00125	0	0.00025	0	0.01725	0.0015	0	0.00175	0.012	0	0.001	0	0	0	0	0	0	0.0005	0	0.00175	0	0	0	0.01825	0	0	0	0	0	0	0	0	0	0	0	0.00075	0.005	0	0	0	0.00275	0	0.0005	0	0.00075
Stenotrophomonas	0	0	0	0	0	0	0	0	0	0	0	0	0	0	0	0	0	0	0	0	0	0	0	0	0	0	0	0	0	0	0	0	0	0	0	0	0	0	0	0	0	0	0	0	0	0	0	0	0
Mobiluncus	0	0.00125	0	0	0	0	0.0015	0.00025	0	0.02125	0	0.00025	0.003	0.001	0.00125	0	0	0	0	0.00075	0	0.00275	0	0.0015	0.00175	0.00025	0	0	0	0	0	0	0	0	0	0	0	0.0005	0.00175	0	0.00525	0	0	0	0.00425	0	0.01175	0.00325	0.01725
Mycoplasma	0	0	0	0.11875	0	0	0	0	0	0	0	0	0	0	0	0	0	0	0	0	0	0	0	0.00025	0	0	0	0	0	0	0	0	0	0	0	0	0.00975	0	0	0	0	0	0	0	0	0	0	0	0
Negativicoccus	0	0	0	0	0	0	0	0	0	0	0.00075	0.003	0.01325	0.001	0	0	0.00075	0	0	0	0	0	0	0	0.00125	0.00025	0	0	0.00025	0	0	0	0	0.00125	0	0	0	0.003	0	0	0.00175	0	0	0.00025	0	0	0.0005	0	0.0055
Pasteurellaceae_Other	0	0	0	0	0	0	0	0	0	0	0	0	0	0	0	0	0	0	0	0	0	0	0	0	0	0	0	0	0	0	0	0	0	0	0	0	0	0	0	0	0	0	0.09725	0	0	0	0	0	0
Faecalibacterium	0	0	0	0	0.04875	0	0	0	0	0	0	0.001	0	0	0	0	0	0	0	0	0	0	0	0	0.00075	0	0	0	0	0	0.0005	0	0	0	0	0.02325	0.021	0.0005	0.0025	0	0	0	0	0.001	0	0	0	0.02575	0
Haemophilus	0	0.0175	0	0	0	0	0	0	0	0.0265	0	0	0.00025	0.0005	0	0	0	0	0	0	0	0	0.0005	0	0	0	0	0	0	0	0	0	0	0	0	0	0	0.0085	0	0	0	0	0.12175	0	0	0	0	0	0
Ureaplasma	0	0	0	0.0005	0	0	0	0	0	0	0	0.001	0	0	0	0	0	0	0	0	0	0.00075	0	0	0	0.00025	0	0	0	0	0	0.0005	0.00775	0	0	0	0.002	0.0005	0	0	0	0.001	0.116	0.00175	0	0	0	0	0
Aerococcus	0.0005	0	0	0.00025	0.01925	0	0.004	0	0	0	0	0	0.00075	0	0	0.00125	0	0	0	0	0	0.00325	0	0	0	0	0.01325	0.00125	0	0	0	0	0	0	0	0	0.04125	0	0	0	0	0	0	0	0	0	0	0.0075	0
Comamonas	0	0	0	0	0	0	0	0	0	0	0	0	0	0	0	0	0	0	0	0	0	0	0	0	0	0	0	0	0	0	0	0	0	0	0	0	0	0	0	0	0	0	0	0	0	0	0	0	0
Pyramidobacter	0	0	0	0	0	0	0.02175	0.00125	0	0.016	0	0	0.00025	0	0.00425	0	0	0	0	0	0	0.00075	0	0	0	0.00025	0	0	0	0	0	0	0	0	0	0	0	0	0.0015	0	0	0	0	0	0.003	0	0	0	0
Varibaculum	0	0	0	0	0	0	0	0	0	0	0.00575	0	0.00175	0	0	0	0	0	0	0	0	0	0.003	0	0.00125	0.00025	0	0	0	0	0	0	0	0	0	0	0	0.00675	0.004	0	0	0	0	0	0.00025	0	0	0.00075	0.0015
Moryella	0	0	0	0	0	0	0.0015	0	0	0	0	0.0005	0	0	0	0	0	0	0	0.00225	0	0.00075	0	0.00425	0	0	0	0	0	0	0	0	0	0	0	0	0	0	0.00275	0	0.07575	0	0	0	0	0	0.00025	0	0.00475
Murdochiella	0	0.0005	0	0	0	0	0	0.00025	0	0	0.0005	0	0.01675	0	0	0	0	0	0	0	0	0	0	0.00025	0	0	0	0	0	0	0	0	0	0	0	0	0	0	0	0	0.01575	0	0	0	0	0	0.001	0	0
Paenibacillus	0	0	0	0	0	0	0	0	0	0	0	0	0	0	0	0	0	0	0	0	0	0	0	0	0	0	0	0	0	0	0	0	0	0	0	0	0	0	0	0	0	0	0	0	0	0	0	0	0
W5053	0	0	0	0	0	0	0.001	0.00075	0	0	0	0.00075	0	0	0	0	0	0	0	0	0	0	0	0.0035	0	0	0	0	0	0	0	0	0	0	0	0	0	0	0	0	0.02325	0	0	0	0.0025	0	0	0	0.002
S5-A14a	0	0	0	0	0	0	0.00075	0.00025	0	0	0	0.00075	0.00025	0.00025	0	0	0	0	0	0	0	0	0	0.00125	0	0	0	0	0	0	0	0	0	0.00025	0	0	0	0	0	0	0.0345	0	0	0	0.00025	0	0	0	0
Parvimonas	0.00075	0.0015	0	0	0	0	0	0	0.015	0.014	0	0.0035	0.005	0	0	0	0	0	0	0	0	0.0005	0	0.00825	0	0	0	0.00075	0	0	0	0	0	0	0	0	0	0	0	0	0.0055	0	0	0	0	0	0	0.01175	0
Gallicola	0	0	0	0	0	0	0	0.00075	0	0	0	0	0.0005	0	0	0	0	0	0	0	0	0	0	0.003	0	0	0	0	0	0	0	0	0	0	0	0	0	0	0	0	0	0	0	0	0.0005	0	0	0	0
Rikenellaceae RC9 gut	0	0	0	0	0	0	0.00125	0	0	0	0	0.00025	0	0	0	0	0	0	0	0	0	0.00225	0	0.00725	0	0	0	0	0	0	0	0	0	0	0	0	0	0	0	0	0.0065	0	0	0	0.0025	0	0	0	0
Enhydrobacter	0	0	0	0	0	0	0	0	0	0	0	0	0.0005	0	0	0	0	0.00175	0	0	0	0	0	0	0	0.00025	0	0	0	0	0	0	0.00175	0	0	0	0	0	0.002	0	0	0	0.00175	0.00025	0	0	0.00025	0	0
Facklamia	0	0	0	0	0.00125	0	0	0	0	0.00425	0	0	0.0015	0	0	0	0.001	0	0	0	0	0	0	0	0.003	0	0	0	0.001	0	0	0	0	0	0	0	0	0.0005	0	0	0	0	0	0	0	0	0.0015	0	0
Chloroplast_Other	0	0	0	0	0	0	0	0	0	0	0	0	0.001	0.00025	0	0	0	0	0.0005	0	0	0	0	0	0	0	0	0.00025	0.00075	0	0	0	0	0	0	0.04075	0	0	0	0	0	0	0	0	0	0	0	0	0
Bacteroidia bacterium feline oral taxon 312	0	0	0	0	0	0	0.00025	0	0	0	0	0.00025	0	0	0	0	0	0	0	0	0	0	0	0.0005	0	0	0	0	0	0	0	0	0	0	0	0	0	0	0	0	0.00075	0	0	0	0	0	0	0	0
Megasphaera	0.254	0	0	0	0	0	0	0	0	0	0.002	0	0	0	0	0	0	0	0	0.0705	0	0	0	0	0	0	0	0	0	0	0	0	0	0	0	0	0	0	0	0	0	0	0	0	0	0	0	0	0
Jonquetella	0	0	0	0	0	0	0.00075	0	0	0	0	0	0	0	0.0005	0	0	0	0	0	0	0	0	0	0	0	0	0	0	0	0	0	0	0	0	0	0	0	0.0045	0	0	0	0	0	0	0	0	0	0.007
Ruminococcaceae UCG-014	0.00675	0	0	0	0	0	0	0	0	0	0	0.0015	0	0	0	0	0	0	0	0	0	0	0	0	0	0	0	0	0	0	0	0	0	0	0	0	0	0	0	0	0	0	0	0	0	0	0	0	0
Arcanobacterium	0	0	0	0	0	0	0	0	0	0	0	0.0105	0	0	0	0	0	0	0	0	0	0	0	0.00075	0	0	0	0	0	0	0	0	0	0	0	0	0	0.0005	0	0	0.00375	0	0	0	0.0005	0	0	0	0
Psychrobacter	0	0	0	0	0	0	0	0	0	0	0.00425	0	0.0005	0	0	0	0	0	0.00075	0	0	0	0	0	0	0	0	0	0	0	0	0	0.00075	0	0	0.00625	0	0	0	0	0	0	0	0	0	0	0	0.00075	0
Oceanivirga	0	0	0	0	0	0	0	0	0	0	0	0	0	0	0	0	0	0	0	0	0	0	0	0	0	0	0	0	0	0	0	0	0	0	0	0	0	0	0	0	0	0	0	0	0	0	0	0	0
Dermabacter	0	0	0	0	0	0	0	0	0	0	0	0	0.018	0	0	0	0	0	0	0	0	0	0	0	0	0	0	0	0	0	0	0	0	0	0	0	0	0	0	0	0	0	0	0	0	0	0.00075	0	0
Brevibacterium	0	0	0	0	0	0	0	0	0	0	0	0	0.025	0	0	0	0	0	0	0	0	0	0	0	0	0	0	0	0	0	0.00025	0	0.00075	0	0	0	0	0	0	0	0	0	0	0	0	0	0	0	0
Planococcaceae_Other	0	0	0	0	0	0	0	0	0	0	0	0	0	0	0	0	0	0	0	0	0	0	0	0	0	0	0	0	0	0	0	0	0	0	0	0	0.00025	0	0	0	0	0	0	0	0	0	0	0	0
Prevotellaceae UCG-001	0	0	0	0	0	0	0.00125	0	0	0	0	0.00275	0	0	0	0	0	0	0	0	0	0	0	0	0	0	0	0	0	0	0.073	0	0	0	0	0	0	0	0	0	0	0	0	0	0	0	0	0	0
Helcococcus	0	0	0	0	0	0	0	0	0	0	0	0	0	0	0	0	0	0	0	0	0	0	0	0.001	0.0055	0	0	0	0	0	0	0	0	0	0	0	0	0.0005	0	0	0	0	0	0	0	0	0	0	0
Actinotignum	0.0005	0	0	0	0	0	0	0	0	0	0	0	0	0	0	0	0	0	0	0	0	0	0	0	0	0	0	0	0	0	0	0	0	0	0	0	0.0025	0	0	0	0	0	0	0	0	0	0	0.0015	0.0115
Deinococcus	0	0	0	0	0	0	0	0	0	0	0.00025	0	0.00075	0	0	0	0	0.00525	0	0	0	0	0	0	0.002	0	0	0.00025	0	0	0	0	0	0	0	0	0	0	0	0	0	0	0	0	0	0	0	0	0
Alloprevotella	0	0	0	0	0	0	0	0	0	0	0	0	0.0005	0	0	0	0	0	0	0	0	0	0	0	0	0	0	0	0	0	0.002	0	0	0	0	0	0	0	0	0	0	0	0	0	0	0	0	0.00025	0
Porphyromonadaceae bacterium C941	0	0.0025	0	0	0	0	0	0	0	0.00175	0	0	0	0.00125	0	0	0	0	0	0	0	0	0	0	0	0	0	0	0	0	0	0	0	0	0	0	0	0.002	0	0	0	0	0	0	0.0025	0	0	0	0.0025
Lachnospiraceae_Other	0	0	0	0	0	0	0	0	0	0.00025	0.001	0	0	0	0	0	0	0	0	0	0	0	0	0	0.00025	0	0	0	0	0	0	0	0	0	0	0.0095	0.0165	0	0.0005	0	0	0	0	0	0	0	0	0	0
DNF00809	0.00225	0	0	0	0	0	0	0	0.0005	0	0	0	0.00025	0	0	0	0	0	0	0	0	0	0	0	0	0	0.00125	0.00375	0	0	0	0	0	0	0	0	0.002	0	0	0	0.0025	0	0	0	0	0	0	0	0
Subdoligranulum	0	0	0	0	0	0	0	0	0	0	0	0	0	0	0	0	0	0	0	0	0	0	0	0	0	0	0	0	0	0	0	0	0	0	0	0.00425	0	0	0	0	0	0	0	0	0	0	0.0005	0	0
Sphingobacterium	0	0	0	0	0	0	0	0	0	0	0	0	0	0	0	0	0	0	0	0	0	0	0	0	0.00025	0	0	0	0	0	0	0	0	0	0	0	0	0	0.00025	0	0	0	0	0	0	0	0	0	0
Shuttleworthia	0	0	0	0	0	0	0	0	0.00025	0	0	0	0.00075	0	0	0	0	0	0	0	0	0	0	0	0	0	0	0	0	0	0	0	0	0	0	0	0	0	0	0	0	0	0	0	0	0	0	0	0
Blvii28 wastewater-sludge	0	0	0	0	0	0	0	0	0	0	0	0	0	0	0	0	0	0	0	0	0	0	0	0.00125	0	0	0	0	0	0	0	0	0	0	0	0	0	0	0	0	0	0	0	0	0.00075	0	0	0	0.01575
Methylobacterium	0	0	0	0	0	0	0	0	0	0	0	0	0.001	0	0	0	0	0	0	0	0	0	0	0	0	0	0	0	0.00075	0	0	0	0.00325	0	0	0	0	0	0	0	0.00425	0	0	0	0	0	0	0	0
Brevundimonas	0	0	0	0	0	0	0	0	0	0	0	0	0	0	0	0	0	0.01425	0	0	0	0	0	0	0	0	0	0	0	0	0	0	0	0.0015	0	0	0	0	0	0	0	0.003	0	0	0	0	0.00025	0.0005	0
Nosocomiicoccus	0	0	0	0	0	0	0	0	0	0	0	0	0	0	0	0	0	0	0	0	0	0	0	0	0	0	0	0	0	0	0	0	0	0	0	0	0	0	0	0	0	0	0	0	0	0	0	0	0
Ruminococcus 2	0	0	0	0	0.0095	0	0	0	0	0	0	0	0	0	0	0	0	0	0	0	0	0	0	0	0	0	0	0	0	0	0.00025	0	0	0	0	0.0015	0.003	0.00025	0.00025	0	0	0	0.0005	0	0	0	0	0.00075	0
Neisseria	0	0	0	0	0	0	0	0	0	0	0.00075	0	0.00075	0	0	0	0	0	0	0	0	0	0	0	0	0	0	0	0	0	0	0	0	0	0	0	0	0	0.00025	0	0	0	0	0	0	0	0	0	0
Proteus	0	0	0	0	0	0	0	0	0	0	0	0	0	0	0	0	0	0	0	0	0	0	0	0	0	0	0	0	0	0	0.0035	0	0	0	0	0	0	0	0	0	0	0	0	0	0	0	0	0	0
Mitochondria_Other	0	0	0	0	0	0	0	0	0	0	0	0	0.0005	0	0	0	0	0	0	0	0	0	0	0	0	0	0	0	0	0	0	0	0	0	0	0.081	0	0	0.0005	0	0	0	0	0	0	0	0	0	0
Alkanindiges	0	0	0	0	0	0	0	0	0	0	0	0	0	0	0	0	0	0.00475	0	0	0	0	0	0	0	0	0	0	0	0	0	0	0	0	0	0	0	0	0	0	0	0	0	0	0	0	0	0	0
Bergeyella	0	0	0	0	0	0	0	0	0	0	0	0	0	0	0	0	0	0	0	0	0	0	0	0	0	0	0	0	0	0	0	0	0	0	0	0	0	0	0	0.0005	0	0	0	0	0	0	0	0	0
Moraxella	0	0	0	0	0	0	0	0	0	0	0	0	0	0	0	0	0	0	0	0	0	0	0	0	0	0	0	0	0	0	0	0	0	0	0	0	0	0	0	0	0	0	0	0	0	0	0	0	0
Alloscardovia	0	0	0	0	0	0	0	0	0	0	0	0	0	0	0	0	0	0	0	0	0	0	0	0	0	0	0	0	0	0	0	0	0	0	0	0	0	0	0	0	0	0	0	0	0	0	0	0	0
Bifidobacterium	0	0	0	0	0	0	0	0	0	0	0	0	0.00025	0	0	0	0	0	0	0	0	0	0	0	0.0005	0.001	0	0	0	0	0	0	0	0	0	0	0.00475	0	0.0005	0	0	0	0	0	0	0	0	0	0
Ruminococcaceae_Other	0.00375	0	0	0	0	0	0	0	0	0	0	0	0	0	0	0	0	0	0	0	0	0	0	0	0	0	0	0	0	0	0	0	0	0	0	0	0	0	0	0	0	0	0	0	0	0	0	0	0
Howardella	0	0.002	0	0	0	0	0.00025	0.0005	0	0	0	0.0005	0	0	0	0.0005	0	0	0	0	0	0	0.0005	0.0015	0.00025	0	0	0	0	0	0.001	0	0	0.00025	0	0	0	0	0.0025	0	0.00075	0	0	0	0.00025	0	0	0	0.00125
Brachybacterium	0	0	0	0	0	0	0	0	0	0	0	0	0.00725	0	0	0	0	0.001	0	0	0	0	0	0	0	0	0	0	0	0	0	0	0	0	0	0	0	0	0	0	0	0	0	0	0	0	0	0	0
Gemmata	0	0	0	0	0	0	0	0	0	0	0.00025	0	0	0	0	0	0	0	0	0	0	0	0	0	0	0	0	0	0	0	0	0	0	0	0	0	0	0	0	0	0	0	0	0	0	0	0	0	0
Craurococcus	0	0	0	0	0	0	0	0	0	0	0	0	0	0	0	0	0	0	0	0	0	0	0	0	0	0	0	0	0	0	0	0	0	0	0	0	0	0	0	0	0	0	0	0	0	0	0	0	0
Rothia	0	0	0	0	0	0	0	0	0	0	0	0	0	0	0	0	0	0	0	0	0	0	0	0	0	0	0	0	0	0	0	0	0	0	0	0	0	0	0	0	0	0	0	0	0	0	0	0	0
Weissella	0	0	0	0	0	0	0	0	0	0	0	0	0	0	0	0	0	0	0	0	0	0	0	0	0	0	0	0	0	0	0	0	0	0	0	0	0	0	0	0	0	0	0	0	0	0	0	0	0
Paracoccus	0	0	0	0	0	0	0	0	0	0	0	0	0	0	0	0	0	0	0	0	0	0	0	0	0.0025	0	0.00125	0.00025	0	0	0	0	0	0	0	0	0	0	0	0	0	0	0	0	0	0	0.00125	0.00025	0
Sanguibacter	0	0	0	0	0	0	0	0	0	0	0	0	0	0	0	0	0	0	0	0	0	0	0	0	0	0	0	0	0	0	0	0	0	0	0	0	0	0	0	0	0	0	0	0	0	0	0	0	0
Ornithobacterium	0	0	0	0	0	0	0	0	0	0	0	0	0	0	0	0	0	0	0	0	0	0	0	0	0	0	0	0	0	0	0	0	0	0	0	0	0	0	0	0	0	0	0	0	0	0	0	0	0
Bacteroides	0	0	0	0	0.01175	0	0	0	0	0	0	0	0	0	0	0	0	0	0	0	0	0	0	0	0.00075	0	0	0	0	0	0	0	0	0	0	0.01025	0	0	0	0	0	0	0	0.001	0	0	0	0.00475	0
Arthrobacter	0	0	0	0	0	0	0	0	0	0	0	0	0	0	0	0	0	0	0	0	0	0	0	0	0	0	0	0	0	0	0	0	0	0	0	0	0	0	0	0	0	0	0	0	0	0	0	0	0
Collinsella	0	0	0	0	0	0	0	0	0	0	0	0.00025	0	0	0	0	0	0	0	0	0	0	0	0	0	0.001	0	0	0	0	0.0005	0	0	0	0	0	0.00925	0	0	0	0	0	0	0	0	0	0	0	0
Helcobacillus	0	0	0	0	0	0	0	0	0	0	0	0	0	0	0	0	0	0	0	0	0	0	0	0	0	0	0	0	0	0	0	0	0	0	0	0	0	0	0	0	0	0	0	0	0	0	0	0	0
Gemmatirosa	0	0	0	0	0	0	0	0	0	0	0	0	0	0	0	0	0	0	0	0	0	0	0	0	0	0	0	0	0	0	0	0	0	0	0	0	0	0	0	0	0	0	0	0	0	0	0	0	0
Dolosigranulum	0	0	0	0	0	0	0	0	0	0	0	0	0	0	0	0	0	0	0	0	0	0	0	0	0	0	0	0	0	0	0	0	0	0	0	0	0	0	0	0	0	0	0	0	0	0	0	0	0
Chryseobacterium	0	0	0	0	0	0	0	0	0	0	0	0	0.0035	0	0	0	0	0	0	0	0	0	0	0	0.00025	0	0.00025	0.00025	0	0	0.00025	0	0.00125	0	0	0	0	0	0	0	0	0	0	0.00025	0	0	0	0	0
Allorhizobium-Neorhizobium-Pararhizobium-Rhizobium	0	0	0	0	0	0	0	0	0	0	0	0	0	0	0	0	0	0	0	0	0	0	0	0	0	0	0	0	0	0	0	0	0	0	0	0	0	0	0	0	0	0	0	0	0	0	0	0	0
Lawsonella	0	0.001	0	0	0	0	0	0.001	0.00075	0	0.00025	0.0005	0.001	0	0	0	0.00125	0	0	0.00025	0	0	0	0	0	0	0	0	0	0	0.0005	0	0	0	0	0	0	0	0	0	0	0	0	0	0	0	0.00175	0	0
Christensenellaceae R-7	0	0	0	0	0	0	0	0	0	0	0	0.00025	0	0	0	0	0	0	0	0	0	0	0	0.0005	0	0	0	0	0	0	0	0	0	0	0	0	0	0	0	0	0	0	0	0	0	0	0	0	0
Morganella	0	0	0	0	0	0	0	0	0	0	0	0	0	0	0	0	0.0015	0	0	0	0	0	0	0	0.0015	0	0	0	0	0	0.12125	0	0	0	0	0	0	0	0	0	0	0	0	0	0	0	0	0	0.01125
Coriobacteriales Incertae Sedis_Other	0	0	0	0	0	0	0	0	0	0	0	0	0.0015	0	0	0	0	0	0	0	0	0	0	0	0	0	0	0	0	0	0	0	0	0	0	0	0	0	0	0	0	0	0	0	0	0	0	0	0
Phascolarctobacterium	0	0	0	0	0	0	0	0	0	0	0	0	0	0	0	0	0	0	0	0	0	0	0	0	0	0	0	0	0	0	0	0	0.00025	0	0	0	0	0	0	0	0	0	0	0	0	0	0	0	0
Eggerthellaceae_Other	0	0	0	0	0	0	0	0	0	0	0	0	0	0	0	0	0	0	0	0	0	0	0	0	0	0	0	0	0	0	0	0	0	0	0	0	0	0	0	0	0.0025	0	0	0	0	0	0	0	0
Bacteria_Other	0	0	0	0	0	0	0	0	0	0	0	0	0	0	0	0	0	0.00025	0	0	0	0	0	0	0	0	0	0	0	0	0	0	0	0	0	0	0	0	0	0	0	0	0	0	0	0	0	0	0
Burkholderiaceae_Other	0	0	0	0	0	0	0	0	0	0	0	0	0	0	0	0	0	0.00125	0	0	0	0	0	0	0.00125	0	0	0	0	0	0	0	0.00075	0	0	0	0	0	0	0	0	0	0	0	0	0	0	0	0
Muribaculaceae_Other	0	0	0	0	0	0	0.00025	0	0	0	0	0	0	0	0	0	0	0	0	0	0	0	0	0	0	0	0	0	0	0	0	0	0	0	0	0	0	0	0	0	0	0	0	0	0	0	0	0	0
Fusicatenibacter	0	0	0	0	0	0	0	0	0	0	0.00025	0	0	0	0	0	0	0	0	0	0	0	0	0	0	0	0	0	0	0	0	0	0	0	0	0	0.0135	0	0.0005	0	0	0	0	0	0	0	0	0	0
Flavobacterium	0	0	0	0	0	0	0	0	0	0	0	0	0	0	0	0	0	0	0	0	0	0	0	0	0.001	0	0	0	0	0	0	0	0.00075	0	0	0	0.00025	0	0	0	0	0	0	0	0	0	0	0	0
Sorangium	0	0	0	0	0	0	0	0	0	0	0	0	0	0	0	0	0	0	0	0	0	0	0	0	0	0	0	0	0	0	0	0	0	0	0	0	0	0	0	0	0	0	0	0	0	0	0	0	0
Kocuria	0	0	0	0	0	0	0	0	0	0	0	0	0	0	0	0	0	0	0	0	0	0	0	0	0	0	0	0	0	0	0	0	0	0	0	0	0.001	0	0	0	0	0	0	0.00275	0	0	0	0	0
[truncated: 1,116 more columns]
