# Supplementary material for: Characterization of the Genitourinary Microbiome of 1,165 Middle-Aged and Elderly Healthy Individuals
Source: Front Microbiol. 2021 Aug 19;12:673969. doi: 10.3389/fmicb.2021.673969 (PMC8417382; doi:10.3389/fmicb.2021.673969)
Supplement: Supplementary file 4 [file Table_3.XLSX]

## Sheet: ST3.new
Table S3. Mean relative abundance and prevalence of 14 most predominant genera of sample cohorts in terms of gender and age.
MRA	All	Male (N=419)	Female (N=746)	Male.T1 (N=48)	Male.T2 (N=104)	Male.T3 (N=186)	Male.T4 (N=81)	Female.T1 (N=99)	Female.T2 (N=230)	Female.T3 (N=326)	Female.T4 (N=91)
Prevotella	0.312232	0.211862	0.368605	0.17549	0.225284	0.240624	0.150139	0.206525	0.374137	0.418892	0.350805
Streptococcus	0.102184	0.142911	0.0793086	0.0764115	0.102849	0.156582	0.202364	0.0664318	0.0962837	0.0694333	0.0857912
Lactobacillus	0.0725305	0.0368622	0.092564	0.0996354	0.0350481	0.0326425	0.0116821	0.289386	0.0817185	0.0529793	0.0476593
Gardnerella	0.0650373	0.0557548	0.070251	0.072	0.0638702	0.0547903	0.0379228	0.172205	0.0767685	0.0415161	0.0458022
Escherichia-Shigella	0.063383	0.0580531	0.0663767	0.0598854	0.0548317	0.0545511	0.0691451	0.0175808	0.0586587	0.0792768	0.0927555
Veillonella	0.0619796	0.0877231	0.0475204	0.110016	0.0874279	0.096711	0.0542531	0.0524495	0.0575152	0.0433658	0.0317802
Anaerococcus	0.0309127	0.026543	0.033367	0.0239688	0.0347043	0.0239906	0.0234506	0.0123333	0.0359054	0.0361304	0.0399341
Porphyromonas	0.0300903	0.0264117	0.0321565	0.00833854	0.0264207	0.0295645	0.0298704	0.00581061	0.020225	0.0429946	0.0521484
Peptoniphilus	0.0279086	0.0306951	0.0263435	0.0209063	0.0346899	0.0333051	0.0253735	0.00730303	0.023413	0.0313459	0.036544
Ezakiella	0.0237167	0.0310531	0.0195962	0.0164479	0.0367236	0.0329503	0.028071	0.00401515	0.0119674	0.0253773	0.0351181
Staphylococcus	0.01988	0.0443902	0.00611361	0.0188229	0.0302764	0.0358898	0.0971821	0.0122778	0.00629022	0.0032523	0.00921154
Corynebacterium	0.0177172	0.0302697	0.0106669	0.0324271	0.0219784	0.031289	0.0372963	0.00785101	0.0120467	0.00951227	0.0143791
Acinetobacter	0.0148676	0.0284731	0.00722587	0.090526	0.030774	0.00963306	0.0320093	0.0168965	0.0088087	0.00455751	0.00226374
Finegoldia	0.0133326	0.0145292	0.0126605	0.0136458	0.0148245	0.0119839	0.0205185	0.00809091	0.0125022	0.0122715	0.0194258
Prevalence	All	Male (N=419)	Female (N=746)	Male.T1 (N=48)	Male.T2 (N=104)	Male.T3 (N=186)	Male.T4 (N=81)	Female.T1 (N=99)	Female.T2 (N=230)	Female.T3 (N=326)	Female.T4 (N=91)
Prevotella	0.945923	0.878282	0.983914	0.854167	0.846154	0.903226	0.876543	0.949495	0.991304	0.990797	0.978022
Streptococcus	0.739056	0.725537	0.746649	0.729167	0.730769	0.736559	0.691358	0.676768	0.778261	0.733129	0.791209
Lactobacillus	0.336481	0.334129	0.337802	0.541667	0.326923	0.344086	0.197531	0.686869	0.282609	0.282209	0.296703
Gardnerella	0.43691	0.436754	0.436997	0.520833	0.442308	0.473118	0.296296	0.717172	0.408696	0.40184	0.32967
Escherichia-Shigella	0.455794	0.420048	0.475871	0.520833	0.384615	0.370968	0.518518	0.333333	0.482609	0.496932	0.538462
Veillonella	0.476395	0.441527	0.495979	0.479167	0.423077	0.473118	0.37037	0.545454	0.495652	0.496932	0.43956
Anaerococcus	0.858369	0.830549	0.873995	0.770833	0.826923	0.844086	0.839506	0.646465	0.873913	0.917178	0.967033
Porphyromonas	0.741631	0.644391	0.796247	0.541667	0.663462	0.655914	0.654321	0.464647	0.782609	0.871166	0.923077
Peptoniphilus	0.846352	0.792363	0.876676	0.6875	0.817308	0.822581	0.753086	0.69697	0.882609	0.901841	0.967033
Ezakiella	0.666094	0.556086	0.727882	0.4375	0.596154	0.580645	0.518518	0.40404	0.726087	0.800613	0.824176
Staphylococcus	0.55794	0.680191	0.489276	0.75	0.644231	0.645161	0.765432	0.515151	0.486957	0.472393	0.527473
Corynebacterium	0.733047	0.78759	0.702413	0.791667	0.807692	0.747312	0.851852	0.626263	0.678261	0.723926	0.769231
Acinetobacter	0.423176	0.53938	0.357909	0.645833	0.567308	0.483871	0.567901	0.363636	0.378261	0.340491	0.362637
Finegoldia	0.772532	0.732697	0.794906	0.666667	0.788462	0.698925	0.777778	0.676768	0.8	0.806748	0.868132
