# Supplementary material for: Characterization of the Genitourinary Microbiome of 1,165 Middle-Aged and Elderly Healthy Individuals
Source: Front Microbiol. 2021 Aug 19;12:673969. doi: 10.3389/fmicb.2021.673969 (PMC8417382; doi:10.3389/fmicb.2021.673969)
Supplement: Supplementary file 5 [file Table_4.XLSX]

## Sheet: ST4.new
Supplementary Table 4| A list of core KOs and reads proportion assigning to each core KO.
Function	Mean reads proportion
K00003	0.000431961
K00005	0.000100826
K00012	0.000584036
K00013	0.000247816
K00014	0.000856255
K00016	0.000771678
K00018	0.000368926
K00024	0.000548433
K00027	0.00027096
K00029	0.000456052
K00031	0.000215579
K00033	0.000420596
K00036	0.000486368
K00052	0.000317868
K00053	0.000326293
K00054	0.000297242
K00057	0.000971184
K00058	0.000647633
K00059	0.00125948
K00067	0.000599002
K00074	0.00030804
K00075	0.000977983
K00077	0.000388241
K00088	0.0010566
K00097	0.00043772
K00099	0.000575126
K00100	0.000315457
K00105	0.000138935
K00111	0.000282445
K00112	0.000113573
K00113	0.000113616
K00123	0.000179799
K00128	0.00016863
K00131	0.000138955
K00133	0.000833419
K00134	0.00105326
K00135	0.000164674
K00145	0.000268837
K00147	0.000457526
K00156	0.000108296
K00158	0.00013412
K00161	0.000234927
K00162	0.000176594
K00174	0.000746575
K00175	0.000779951
K00176	0.000292655
K00177	0.000272145
K00208	0.000448996
K00215	0.000725642
K00226	0.000320299
K00231	0.000419677
K00239	0.000610921
K00240	0.000608447
K00241	0.000542651
K00243	0.000747282
K00244	0.000303509
K00248	0.000180477
K00252	0.000143616
K00257	0.000148673
K00259	0.000212111
K00260	0.00011856
K00262	0.000698972
K00266	0.000707894
K00275	0.000102308
K00278	0.000471146
K00282	0.000365448
K00283	0.000367291
K00286	0.000486616
K00287	0.000935274
K00290	0.000437895
K00297	0.000308368
K00324	0.000178373
K00325	0.000109645
K00330	0.000407805
K00331	0.00040581
K00334	0.000173091
K00335	0.000157208
K00336	0.00025087
K00337	0.000406183
K00338	0.000406012
K00339	0.000405867
K00340	0.000406037
K00341	0.000405973
K00342	0.000403008
K00343	0.000406049
K00346	0.000382623
K00347	0.000388315
K00348	0.000388319
K00349	0.000388315
K00350	0.000388315
K00351	0.000388315
K00355	0.000108865
K00362	0.000114406
K00364	0.000365308
K00373	0.000126146
K00375	0.000229956
K00382	0.000769714
K00383	0.000232003
K00384	0.0013294
K00425	0.000535752
K00426	0.000527216
K00432	0.000820192
K00525	0.00120991
K00526	0.00088813
K00527	0.000997392
K00528	0.000274566
K00537	0.000426305
K00548	0.000303315
K00549	0.000335681
K00554	0.000965605
K00558	0.00126754
K00560	0.000990198
K00561	0.0001025
K00563	0.000160132
K00564	0.000291299
K00566	0.000921956
K00567	0.000748038
K00571	0.000781063
K00574	0.000174364
K00600	0.000739811
K00602	0.00120644
K00604	0.00102713
K00605	0.000468608
K00606	0.000325878
K00609	0.000946391
K00610	0.000497439
K00611	0.00037139
K00615	0.00114304
K00616	0.000424202
K00625	0.000794753
K00626	0.000678868
K00627	0.000229948
K00634	0.000184598
K00639	0.000639949
K00640	0.000749519
K00645	0.000680167
K00647	0.000153068
K00648	0.000857222
K00651	0.000580995
K00652	0.000171178
K00655	0.000974353
K00656	0.000599238
K00657	0.000431167
K00658	0.00010508
K00661	0.000501409
K00666	0.00014833
K00674	0.000231259
K00677	0.000827521
K00680	0.000170152
K00681	0.000114411
K00687	0.000123287
K00688	0.000791541
K00691	0.000102228
K00700	0.000774762
K00703	0.000696113
K00705	0.00082044
K00721	0.000559585
K00748	0.000519921
K00754	0.000248089
K00756	0.000295875
K00757	0.000445115
K00759	0.000922476
K00760	0.0010276
K00761	0.00095401
K00762	0.000953231
K00763	0.000991114
K00764	0.000894956
K00765	0.000180278
K00766	0.000277578
K00767	0.000552582
K00768	0.000288041
K00773	0.000875461
K00782	0.000297751
K00783	0.000868899
K00784	0.000636577
K00788	0.000731547
K00789	0.0011173
K00790	0.00110586
K00791	0.00133874
K00793	0.000651974
K00794	0.000654345
K00796	0.000786776
K00797	0.000189366
K00798	0.000470901
K00799	0.000254265
K00800	0.000823229
K00805	0.000273295
K00806	0.000968052
K00812	0.000588364
K00817	0.000618218
K00818	0.000114341
K00820	0.000770967
K00821	0.000120129
K00826	0.000644677
K00831	0.000486227
K00832	0.000170493
K00833	0.00023273
K00841	0.000305736
K00845	0.00102819
K00847	0.000802285
K00849	0.000592353
K00850	0.000933607
K00851	0.000146728
K00852	0.000455964
K00854	0.00018538
K00857	0.000740878
K00858	0.000966792
K00859	0.00133529
K00864	0.000439771
K00865	0.000461139
K00867	0.000333314
K00868	0.000571075
K00869	0.000297853
K00872	0.000368312
K00873	0.000968287
K00874	0.00025228
K00876	0.00119885
K00878	0.000424663
K00882	0.000596552
K00887	0.000111974
K00891	0.000804556
K00895	0.000373674
K00901	0.00018832
K00912	0.000514425
K00917	0.000172804
K00919	0.000699621
K00925	0.00105258
K00926	0.000383033
K00927	0.000963705
K00928	0.000940403
K00929	0.000186318
K00930	0.000242303
K00931	0.000398826
K00936	0.000227425
K00937	0.000379559
K00938	0.000234542
K00939	0.000966299
K00940	0.000294324
K00941	0.000850282
K00942	0.00108665
K00943	0.000587549
K00945	0.000896404
K00946	0.000537149
K00948	0.00128602
K00949	0.000781224
K00950	0.00102307
K00951	0.00141276
K00954	0.000969367
K00962	0.000875488
K00963	0.000526902
K00965	0.000261171
K00969	0.000958457
K00970	0.000185575
K00971	0.00077088
K00973	0.000568911
K00974	0.000399254
K00975	0.000501298
K00979	0.000480008
K00980	0.000145741
K00981	0.000997181
K00982	0.000141
K00989	0.000252831
K00991	0.000880005
K00995	0.0007858
K00997	0.000478803
K01000	0.000964049
K01006	0.000556887
K01007	0.000116478
K01008	0.000125265
K01011	0.000132835
K01012	0.000427264
K01034	0.000156342
K01035	0.000156425
K01056	0.000975264
K01057	0.000307827
K01066	0.0001817
K01071	0.000195837
K01077	0.00032257
K01079	0.000319654
K01081	0.000458665
K01090	0.00050186
K01091	0.00150034
K01092	0.000332782
K01095	0.000236778
K01101	0.000163851
K01104	0.00132288
K01119	0.000461898
K01126	0.000598064
K01129	0.000673521
K01130	0.000159225
K01142	0.000964086
K01151	0.000221541
K01153	0.00115128
K01154	0.00197326
K01155	0.000468122
K01156	0.000351136
K01159	0.000736014
K01163	0.00015318
K01173	0.000549923
K01176	0.000633574
K01182	0.000155557
K01185	0.000166354
K01186	0.000351845
K01187	0.000324464
K01190	0.00133079
K01191	0.000131135
K01193	0.000241696
K01197	0.000266774
K01200	0.000724079
K01205	0.000143256
K01206	0.00081534
K01207	0.000185029
K01215	0.00016917
K01220	0.00013853
K01223	0.000537557
K01226	0.000160075
K01232	0.000154222
K01239	0.000458007
K01243	0.000803132
K01246	0.000456601
K01251	0.000225951
K01255	0.000193993
K01256	0.0003572
K01258	0.00101888
K01259	0.000187906
K01261	0.000133126
K01262	0.00123356
K01265	0.0010461
K01267	0.000235372
K01270	0.00111428
K01271	0.000315142
K01277	0.000362928
K01278	0.000760925
K01281	0.000186524
K01284	0.000773316
K01304	0.000317528
K01322	0.000107187
K01338	0.000707493
K01354	0.000118774
K01356	0.000513595
K01358	0.00118535
K01361	0.000149531
K01372	0.00111796
K01409	0.00106353
K01419	0.000245179
K01420	0.00022735
K01421	0.000407999
K01424	0.000853851
K01425	0.000159333
K01426	0.000143055
K01436	0.000155692
K01438	0.000103982
K01439	0.000346134
K01442	0.000119414
K01443	0.000410103
K01448	0.000818997
K01451	0.000391856
K01462	0.00120063
K01464	0.000129521
K01465	0.000986875
K01467	0.00012837
K01468	0.000444515
K01478	0.000234904
K01485	0.00013602
K01487	0.000208712
K01489	0.000698602
K01491	0.000974879
K01493	0.00079857
K01494	0.000164617
K01495	0.000739142
K01507	0.000199773
K01512	0.00023664
K01515	0.000522541
K01520	0.000944575
K01524	0.00046101
K01531	0.000280889
K01533	0.000483062
K01534	0.000707052
K01537	0.000790356
K01546	0.000106793
K01547	0.00010673
K01548	0.000106804
K01560	0.00010438
K01571	0.000114321
K01572	0.000146541
K01575	0.000156079
K01579	0.000309013
K01581	0.000172952
K01582	0.000144353
K01585	0.00037375
K01586	0.000700613
K01588	0.000871202
K01589	0.000313382
K01591	0.00101267
K01595	0.000325013
K01597	0.000300492
K01598	0.000105591
K01599	0.000156488
K01607	0.000248882
K01609	0.000257236
K01610	0.000568292
K01611	0.000205745
K01613	0.000553901
K01615	0.000213611
K01619	0.000812309
K01620	0.000250693
K01621	0.000185643
K01624	0.000931325
K01625	0.000235146
K01626	0.000379621
K01627	0.000479337
K01628	0.000194532
K01633	0.000641708
K01635	0.000343174
K01639	0.000297194
K01641	0.000298402
K01643	0.000185952
K01644	0.000193035
K01646	0.00016881
K01647	0.000209194
K01649	0.000353344
K01652	0.000619512
K01653	0.000392616
K01657	0.000307509
K01658	0.00042212
K01661	0.000492004
K01662	0.000582486
K01665	0.000255248
K01673	0.000554195
K01676	0.000468416
K01677	0.000147337
K01678	0.000147204
K01679	0.000257486
K01681	0.00034706
K01686	0.0001115
K01687	0.000346953
K01689	0.00104268
K01693	0.000110074
K01695	0.000316524
K01696	0.000538599
K01698	0.000201452
K01703	0.00032034
K01704	0.000319992
K01710	0.000674396
K01711	0.000405954
K01712	0.000444345
K01714	0.0008876
K01715	0.000215495
K01719	0.000642176
K01733	0.000536401
K01735	0.000801334
K01736	0.00085554
K01737	0.00049795
K01738	0.000713109
K01739	0.000231408
K01740	0.000610099
K01744	0.000586182
K01745	0.00045607
K01746	0.000106933
K01749	0.000195261
K01751	0.000122328
K01752	0.001403
K01754	0.000421124
K01755	0.000443149
K01756	0.000884108
K01759	0.000481984
K01760	0.000103709
K01761	0.000107714
K01770	0.000561812
K01772	0.00035587
K01775	0.00101925
K01776	0.00095727
K01778	0.000253397
K01779	0.000378808
K01783	0.00101238
K01784	0.00114602
K01785	0.00091302
K01787	0.000227013
K01788	0.000230143
K01790	0.000515964
K01791	0.000938971
K01802	0.000326079
K01803	0.00130908
K01807	0.000352512
K01808	0.000672148
K01809	0.000737484
K01810	0.000922548
K01811	0.000101766
K01812	0.000133229
K01814	0.000234812
K01817	0.00056643
K01819	0.000437841
K01821	0.000236641
K01823	0.000427465
K01834	0.000752271
K01835	0.000915569
K01838	0.000163103
K01839	0.00020969
K01840	0.000510113
K01845	0.000226553
K01847	0.000150193
K01854	0.000306567
K01858	0.000144727
K01866	0.000964679
K01867	0.000966332
K01868	0.000964982
K01869	0.000982853
K01870	0.00104684
K01872	0.000980276
K01873	0.000971273
K01874	0.000982782
K01875	0.000964808
K01876	0.00100268
K01878	0.000445818
K01879	0.000455329
K01880	0.000517949
K01881	0.000966552
K01883	0.00096783
K01885	0.000746501
K01886	0.000524873
K01887	0.000965414
K01889	0.000966786
K01890	0.000966407
K01892	0.000964508
K01893	0.000758521
K01895	0.000326961
K01897	0.00133039
K01902	0.000428876
K01903	0.000428816
K01911	0.000512869
K01914	0.000586249
K01915	0.00134948
K01916	0.000342748
K01918	0.000409468
K01919	0.000176227
K01921	0.00100597
K01922	0.000105541
K01923	0.000902101
K01924	0.000970264
K01925	0.00102338
K01926	0.000385039
K01928	0.00109848
K01929	0.00100496
K01933	0.000888003
K01934	0.00083556
K01935	0.000228539
K01937	0.000825017
K01938	0.000959467
K01939	0.000891946
K01940	0.000441685
K01945	0.000827485
K01950	0.000554522
K01951	0.00100083
K01952	0.00103806
K01953	0.000214186
K01955	0.00100622
K01956	0.0009281
K01958	0.000171681
K01960	0.000378505
K01961	0.000229744
K01962	0.000205057
K01963	0.00021307
K01972	0.000993808
K01989	0.000409316
K01990	0.00500968
K01991	0.000533974
K01992	0.00438536
K01993	0.00079813
K01995	0.000307282
K01996	0.000313048
K01997	0.000314319
K01998	0.000312986
K01999	0.000310538
K02003	0.00307796
K02004	0.0040325
K02005	0.00100008
K02006	0.000160182
K02010	0.000213283
K02011	0.000212269
K02012	0.000338496
K02013	0.00146843
K02014	0.00285722
K02015	0.00148651
K02016	0.00148202
K02017	0.000179153
K02018	0.000194868
K02020	0.000209517
K02025	0.000568652
K02026	0.00063275
K02027	0.000864216
K02028	0.00098806
K02029	0.0007449
K02030	0.00135612
K02031	0.000418883
K02032	0.00104063
K02033	0.000860528
K02034	0.000860971
K02035	0.00132905
K02036	0.000808386
K02037	0.000613654
K02038	0.000613765
K02039	0.000502585
K02040	0.0010026
K02042	0.000153988
K02044	0.000117628
K02049	0.000284742
K02050	0.000333506
K02051	0.000562695
K02056	0.00052626
K02057	0.000911441
K02058	0.000138715
K02065	0.000522847
K02066	0.000526109
K02067	0.000526789
K02068	0.000162742
K02069	0.000330978
K02071	0.000655634
K02072	0.00064798
K02073	0.000902867
K02074	0.000115323
K02075	0.000140622
K02077	0.00025517
K02078	0.00120558
K02082	0.000171273
K02086	0.00022026
K02107	0.000107758
K02108	0.000849374
K02109	0.000862314
K02110	0.000849384
K02111	0.000906899
K02112	0.000849522
K02113	0.000810569
K02114	0.000849544
K02115	0.000849387
K02117	0.000277576
K02118	0.000277696
K02119	0.000230436
K02120	0.000277474
K02121	0.000201996
K02122	0.000198042
K02123	0.000281358
K02124	0.000278723
K02160	0.000226946
K02188	0.000155572
K02189	0.000122769
K02190	0.000246444
K02217	0.000552088
K02221	0.000304816
K02224	0.000170644
K02226	0.000268908
K02227	0.000175172
K02230	0.000248932
K02231	0.000205346
K02232	0.000177314
K02233	0.00020377
K02236	0.000151527
K02237	0.000566969
K02238	0.000929948
K02240	0.000224218
K02242	0.000296306
K02243	0.000224124
K02244	0.000223661
K02245	0.000224107
K02246	0.000139126
K02248	0.000196156
K02283	0.000133062
K02304	0.000149915
K02313	0.000961953
K02314	0.00099361
K02315	0.000566248
K02316	0.00110344
K02334	0.000251009
K02335	0.000971652
K02337	0.000968918
K02338	0.000967864
K02340	0.000927485
K02341	0.000947594
K02342	0.00123391
K02343	0.00094844
K02346	0.000951834
K02348	0.000137221
K02355	0.00155858
K02356	0.00107961
K02357	0.000966637
K02358	0.00111794
K02361	0.000376242
K02371	0.000393998
K02372	0.000353385
K02377	0.000398477
K02426	0.0004383
K02428	0.001418
K02429	0.000723384
K02433	0.000561889
K02434	0.000558726
K02435	0.000540161
K02437	0.00048514
K02438	0.000151422
K02440	0.000674605
K02445	0.000127986
K02446	0.000129736
K02454	0.000152777
K02469	0.00107502
K02470	0.00105128
K02472	0.000188354
K02477	0.000112402
K02483	0.00019089
K02484	0.000195092
K02492	0.000182591
K02493	0.000959427
K02495	0.00154401
K02499	0.000163458
K02500	0.00019286
K02501	0.000186246
K02503	0.0010161
K02517	0.000645581
K02518	0.000965347
K02519	0.00102448
K02520	0.00096466
K02523	0.000445505
K02526	0.000142449
K02527	0.000476681
K02528	0.00096849
K02529	0.00206925
K02530	0.000236946
K02535	0.000141134
K02536	0.000517405
K02548	0.00059857
K02549	0.000144251
K02551	0.000434749
K02557	0.000427307
K02563	0.00102159
K02564	0.00109422
K02575	0.000151893
K02600	0.000958967
K02601	0.000964431
K02614	0.000172673
K02619	0.000262023
K02621	0.000647715
K02622	0.000670644
K02650	0.000129972
K02652	0.000228261
K02653	0.000207355
K02654	0.000317395
K02669	0.000158334
K02687	0.000803472
K02744	0.0001133
K02750	0.000145464
K02757	0.000212098
K02759	0.000206008
K02760	0.000286908
K02761	0.000445431
K02770	0.000477471
K02773	0.000318331
K02774	0.000291423
K02775	0.000307557
K02777	0.000197461
K02779	0.000204275
K02781	0.000130237
K02786	0.00013318
K02788	0.000133258
K02793	0.000411471
K02794	0.000656902
K02795	0.000625865
K02796	0.000580489
K02810	0.00028292
K02819	0.000207668
K02821	0.000229149
K02822	0.00020529
K02823	0.000757107
K02824	0.000751627
K02825	0.000368318
K02834	0.000964031
K02835	0.00102172
K02836	0.000964066
K02837	0.000754993
K02838	0.000964018
K02841	0.000122947
K02843	0.000208309
K02851	0.00041728
K02858	0.000109206
K02860	0.000931331
K02863	0.000964119
K02864	0.000964107
K02867	0.000964119
K02871	0.000964119
K02874	0.000964119
K02876	0.000964119
K02878	0.000964018
K02879	0.000964114
K02881	0.000964115
K02884	0.00101985
K02886	0.000964119
K02887	0.000964018
K02888	0.000963996
K02890	0.000964099
K02892	0.000964119
K02895	0.000964121
K02897	0.000649097
K02899	0.000964018
K02902	0.000955322
K02904	0.000964029
K02906	0.000964119
K02907	0.000956911
K02909	0.00100042
K02911	0.000969067
K02913	0.000984589
K02914	0.000952777
K02916	0.00096401
K02919	0.000656613
K02926	0.00102166
K02931	0.000964195
K02933	0.000964115
K02935	0.00096318
K02939	0.000964018
K02945	0.000935429
K02946	0.000964119
K02948	0.000964111
K02950	0.000964119
K02952	0.000963295
K02954	0.000980271
K02956	0.000961674
K02959	0.00096356
K02961	0.000964072
K02963	0.000964443
K02965	0.000964119
K02967	0.000964119
K02968	0.000963912
K02970	0.000854205
K02982	0.000964119
K02986	0.000964524
K02988	0.000964119
K02990	0.000963768
K02992	0.000964099
K02994	0.000964119
K02996	0.000964037
K03040	0.000981559
K03043	0.000964059
K03046	0.000965093
K03048	0.000238576
K03060	0.000582352
K03070	0.00113285
K03072	0.000197663
K03073	0.000948789
K03074	0.000197478
K03075	0.000960453
K03076	0.00104525
K03086	0.00155978
K03088	0.00384566
K03090	0.000128476
K03091	0.000309103
K03092	0.000530877
K03095	0.000143348
K03100	0.00126354
K03101	0.000974713
K03106	0.000965863
K03110	0.00102326
K03111	0.00142724
K03116	0.0002185
K03118	0.000215605
K03147	0.000372322
K03148	0.000122053
K03149	0.000307553
K03150	0.000288615
K03151	0.000384314
K03152	0.000699259
K03154	0.000242355
K03168	0.000994467
K03169	0.00224593
K03177	0.00096635
K03183	0.000553714
K03205	0.000486849
K03210	0.000955992
K03215	0.000974271
K03216	0.000578981
K03217	0.00117221
K03218	0.000688924
K03269	0.000423075
K03270	0.000485641
K03271	0.000134255
K03272	0.000120755
K03273	0.000127259
K03274	0.000107311
K03281	0.000437955
K03282	0.000917022
K03284	0.00069494
K03286	0.000158989
K03289	0.000380949
K03292	0.000165735
K03293	0.000454909
K03294	0.000488378
K03296	0.000557361
K03297	0.000111914
K03299	0.000143284
K03303	0.000243045
K03305	0.000622184
K03306	0.000331512
K03307	0.000159194
K03308	0.00044857
K03310	0.000702352
K03311	0.000768189
K03312	0.000279105
K03313	0.000599601
K03315	0.000273531
K03316	0.000296514
K03319	0.000102113
K03320	0.000214095
K03321	0.000262293
K03322	0.000199323
K03324	0.000663063
K03325	0.000107985
K03327	0.000827222
K03332	0.000151895
K03340	0.0004489
K03346	0.000217451
K03367	0.000225665
K03385	0.000160556
K03386	0.000788042
K03387	0.000595765
K03394	0.000147561
K03399	0.000105248
K03402	0.000941474
K03406	0.000237419
K03408	0.000100444
K03413	0.0001135
K03424	0.00110338
K03426	0.000412914
K03427	0.00142505
K03429	0.00012395
K03431	0.000589763
K03436	0.000320619
K03437	0.000961064
K03438	0.000969189
K03439	0.000954533
K03442	0.000502838
K03449	0.000171808
K03453	0.00056514
K03455	0.000259067
K03458	0.000208427
K03465	0.000155476
K03466	0.00104239
K03469	0.000841968
K03470	0.000961106
K03471	0.000130398
K03475	0.000260616
K03481	0.000133645
K03484	0.00017752
K03486	0.000151776
K03488	0.000128104
K03495	0.000883986
K03496	0.00169016
K03497	0.00114786
K03498	0.00105904
K03499	0.00116619
K03500	0.000537058
K03501	0.000964253
K03502	0.000514435
K03503	0.000256756
K03517	0.000475206
K03518	0.000108549
K03521	0.000704722
K03522	0.000648684
K03523	0.000455058
K03524	0.00085192
K03525	0.000364283
K03526	0.00066575
K03527	0.000696211
K03529	0.000504666
K03530	0.00169125
K03531	0.00104743
K03536	0.000951084
K03544	0.000903073
K03545	0.000977485
K03546	0.000288396
K03547	0.000254647
K03549	0.000317878
K03550	0.000963747
K03551	0.000966832
K03553	0.00096596
K03555	0.000890152
K03559	0.000344646
K03561	0.00105319
K03564	0.000525716
K03565	0.000941724
K03569	0.00100097
K03570	0.000827731
K03571	0.00038918
K03572	0.000867869
K03574	0.00124728
K03575	0.000746163
K03577	0.000117156
K03578	0.000129995
K03581	0.000465574
K03584	0.000859019
K03585	0.000572325
K03587	0.000574455
K03588	0.000934458
K03589	0.000860233
K03590	0.00066285
K03593	0.000544088
K03595	0.000963009
K03596	0.000964089
K03601	0.00101712
K03602	0.000956501
K03605	0.00012392
K03609	0.000134318
K03612	0.000265433
K03613	0.000190219
K03614	0.000192021
K03615	0.000212424
K03617	0.0001917
K03621	0.000477695
K03624	0.00122549
K03625	0.000956428
K03628	0.000680851
K03629	0.000959084
K03630	0.000918561
K03631	0.000963864
K03637	0.00018831
K03638	0.000130294
K03639	0.000203877
K03642	0.000411825
K03644	0.000659366
K03646	0.000461389
K03647	0.000363301
K03648	0.000872259
K03650	0.000944357
K03652	0.000156674
K03654	0.00107338
K03655	0.00143122
K03657	0.00204295
K03660	0.000120231
K03664	0.00102429
K03665	0.000863602
K03667	0.000245179
K03671	0.0010955
K03684	0.000156481
K03685	0.000959901
K03686	0.00106357
K03687	0.000969521
K03688	0.000127413
K03693	0.000137488
K03695	0.000699544
K03696	0.00101074
K03697	0.000213406
K03698	0.000237239
K03699	0.000575357
K03700	0.000228087
K03701	0.00140709
K03702	0.000965838
K03703	0.000970509
K03704	0.000763509
K03705	0.000539425
K03706	0.000146962
K03707	0.000183661
K03708	0.000312471
K03709	0.000229759
K03710	0.000398662
K03711	0.00129786
K03713	0.000132967
K03718	0.000727085
K03719	0.000192933
K03722	0.000320366
K03723	0.000975843
K03733	0.000645279
K03734	0.000744762
K03737	0.00069839
K03739	0.000222232
K03740	0.000147987
K03742	0.000367745
K03743	0.000525457
K03744	0.000992182
K03750	0.000206808
K03756	0.000112868
K03763	0.000507091
K03767	0.000312243
K03768	0.000757731
K03769	0.000154108
K03770	0.000448154
K03771	0.000741374
K03773	0.00146983
K03775	0.000425876
K03778	0.000152433
K03781	0.000161907
K03783	0.000568019
K03784	0.000286585
K03785	0.000268689
K03786	0.000606898
K03787	0.000554888
K03789	0.00062823
K03790	0.00022375
K03797	0.00148311
K03798	0.00106731
K03799	0.000615079
K03800	0.000465405
K03801	0.000120654
K03803	0.000173022
K03810	0.000268392
K03811	0.000496256
K03814	0.000390839
K03816	0.00077082
K03823	0.000234287
K03832	0.0010024
K03839	0.000435669
K03856	0.000197209
K03885	0.000291543
K03892	0.00050293
K03924	0.000558908
K03925	0.000804576
K03930	0.000101077
K03975	0.000264486
K03976	0.00054196
K03977	0.000965687
K03978	0.000874062
K03979	0.000964018
K03980	0.000346862
K04041	0.000473821
K04042	0.000587987
K04043	0.000977021
K04047	0.000815347
K04066	0.000940479
K04068	0.000900878
K04069	0.000747647
K04072	0.000343686
K04074	0.000301561
K04075	0.000933216
K04077	0.000984049
K04078	0.000972329
K04079	0.000512226
K04083	0.000351517
K04084	0.00043592
K04086	0.000178336
K04094	0.000329903
K04095	0.000418076
K04096	0.000970167
K04485	0.000973427
K04487	0.000803414
K04488	0.000567273
K04516	0.000481169
K04517	0.000338562
K04518	0.000289226
K04564	0.000406883
K04567	0.00103614
K04651	0.000136461
K04653	0.000143996
K04654	0.000116417
K04655	0.000131061
K04656	0.000133915
K04720	0.000232892
K04744	0.000138941
K04749	0.000132135
K04750	0.000169827
K04757	0.000223504
K04758	0.000416796
K04759	0.000752841
K04761	0.000317079
K04762	0.000451121
K04763	0.000775356
K04764	0.000240416
K04767	0.000113181
K04771	0.000394091
K04773	0.000531752
K05311	0.000222079
K05349	0.000704685
K05362	0.000113029
K05364	0.000179468
K05366	0.00136455
K05515	0.000730249
K05516	0.000294063
K05540	0.00014055
K05592	0.000912701
K05593	0.000140668
K05595	0.000101354
K05601	0.000348021
K05606	0.000141338
K05786	0.000132782
K05801	0.000372693
K05807	0.000431199
K05808	0.000728619
K05810	0.000583544
K05823	0.000164356
K05832	0.000385072
K05833	0.000375616
K05837	0.000847533
K05838	0.000129663
K05846	0.000553601
K05847	0.00035135
K05878	0.000211291
K05879	0.000213835
K05895	0.000122958
K05896	0.000496905
K05919	0.000504901
K05934	0.000121726
K05936	0.000129618
K05946	0.000254514
K05970	0.000394296
K05985	0.000414212
K06001	0.00026782
K06023	0.000324627
K06024	0.000496857
K06041	0.000479373
K06042	0.000130516
K06131	0.00123166
K06142	0.00168395
K06147	0.00512573
K06148	0.000698777
K06153	0.000828018
K06158	0.000882446
K06167	0.000397779
K06168	0.000698552
K06173	0.000982933
K06177	0.000413237
K06178	0.000960297
K06179	0.000201198
K06180	0.00240124
K06183	0.000391975
K06187	0.000964
K06188	0.000166895
K06191	0.000219724
K06193	0.000185282
K06196	0.000229244
K06198	0.000270665
K06199	0.00106497
K06200	0.000153777
K06201	0.000471758
K06206	0.000144482
K06207	0.00096399
K06209	0.000125578
K06213	0.000324127
K06215	0.000570172
K06217	0.000963838
K06218	0.000118818
K06223	0.000494684
K06286	0.000216357
K06287	0.000706579
K06346	0.000415705
K06381	0.000163478
K06409	0.000140815
K06442	0.000488762
K06518	0.000338957
K06726	0.000210938
K06861	0.000522064
K06864	0.000123423
K06867	0.000115674
K06871	0.00102332
K06872	0.000579624
K06878	0.000257584
K06881	0.000828699
K06885	0.000308108
K06889	0.00115307
K06890	0.000732433
K06893	0.000107063
K06895	0.000144723
K06896	0.000113668
K06898	0.000123238
K06901	0.00123154
K06910	0.000148921
K06911	0.00017584
K06915	0.000458605
K06920	0.000543047
K06921	0.000294858
K06925	0.000961753
K06926	0.000307205
K06929	0.000207009
K06940	0.000127235
K06941	0.000814078
K06942	0.000967058
K06948	0.000241069
K06949	0.000888348
K06950	0.00115051
K06956	0.00010285
K06958	0.000569443
K06959	0.000482594
K06960	0.000421021
K06962	0.00020832
K06966	0.000565316
K06967	0.000420216
K06969	0.00065025
K06972	0.00020905
K06973	0.000185051
K06975	0.000356099
K06997	0.000840054
K06999	0.000131806
K07000	0.000395465
K07001	0.000540878
K07003	0.000479519
K07005	0.000178381
K07006	0.000113894
K07007	0.000881624
K07009	0.000349621
K07010	0.000365926
K07011	0.000402433
K07012	0.00025383
K07015	0.000242209
K07023	0.000143661
K07024	0.00294818
K07025	0.00129255
K07027	0.000553136
K07029	0.000217176
K07030	0.000386141
K07035	0.000225453
K07037	0.000410216
K07040	0.000482344
K07042	0.000580167
K07043	0.000279652
K07052	0.00131193
K07053	0.000250196
K07054	0.000220187
K07056	0.000996828
K07058	0.0008402
K07071	0.000108676
K07078	0.000300105
K07082	0.000857024
K07084	0.000143478
K07085	0.000676684
K07088	0.000507124
K07089	0.000309042
K07090	0.000678815
K07091	0.000455933
K07095	0.000730655
K07098	0.000689477
K07099	0.000188548
K07105	0.000245101
K07106	0.000343919
K07107	0.00074435
K07112	0.000200507
K07114	0.00115018
K07124	0.000287635
K07126	0.000244737
K07133	0.0017006
K07137	0.000625341
K07139	0.00077833
K07141	0.000132989
K07146	0.000161798
K07150	0.000115429
K07154	0.000355353
K07160	0.000105225
K07164	0.000407604
K07165	0.00010053
K07166	0.000431953
K07171	0.000205102
K07173	0.000624183
K07177	0.000341215
K07183	0.000192383
K07213	0.000362589
K07220	0.000289644
K07230	0.000123614
K07238	0.000471738
K07240	0.00105002
K07243	0.000188739
K07258	0.000644089
K07259	0.000777149
K07260	0.000209926
K07263	0.000914128
K07271	0.000739085
K07273	0.00138015
K07277	0.000535062
K07282	0.00025823
K07284	0.000672884
K07301	0.00041428
K07304	0.000213742
K07305	0.000180061
K07313	0.000166592
K07315	0.000138224
K07316	0.00069201
K07322	0.000430285
K07335	0.000443053
K07341	0.000127782
K07345	0.000174155
K07346	0.000112553
K07347	0.000210624
K07386	0.000780917
K07391	0.000750531
K07402	0.000217802
K07403	0.000185902
K07404	0.000233589
K07405	0.000372507
K07407	0.00021249
K07444	0.000710283
K07447	0.000963903
K07456	0.000818274
K07459	0.000115513
K07460	0.000726707
K07461	0.000482228
K07462	0.000882766
K07467	0.000217454
K07473	0.000610383
K07478	0.00104218
K07480	0.000127389
K07481	0.000928381
K07483	0.000620677
K07484	0.000235243
K07491	0.000440878
K07496	0.000326587
K07497	0.000425997
K07507	0.000595368
K07533	0.000331269
K07552	0.000212001
K07560	0.00088555
K07566	0.000948545
K07568	0.0011605
K07570	0.000117347
K07571	0.000180472
K07574	0.000451915
K07584	0.00032306
K07586	0.000142036
K07588	0.000169329
K07590	0.00011034
K07636	0.000714872
K07646	0.000115343
K07652	0.000272042
K07658	0.000333918
K07668	0.000293598
K07713	0.000233285
K07718	0.000186703
K07720	0.000146465
K07727	0.000216796
K07729	0.000807053
K07736	0.000203302
K07738	0.000578538
K07742	0.00045569
K07778	0.000146358
K07791	0.000145943
K07816	0.00032944
K07862	0.000239651
K07979	0.000274144
K08161	0.000277878
K08168	0.000122085
K08177	0.00017132
K08218	0.00102664
K08223	0.000130015
K08281	0.000241819
K08289	0.000246537
K08296	0.000175716
K08300	0.000142566
K08301	0.000577476
K08303	0.00142715
K08307	0.000346074
K08309	0.000222635
K08316	0.000266479
K08368	0.000106551
K08369	0.000141824
K08384	0.000161809
K08483	0.000430699
K08591	0.000495759
K08600	0.000258656
K08602	0.000382946
K08641	0.000275916
K08659	0.000400777
K08679	0.000145945
K08681	0.000519053
K08717	0.000237025
K08722	0.00011516
K08724	0.000113796
K08744	0.00010008
K08884	0.000924481
K08963	0.000142277
K08974	0.000155005
K08986	0.000105797
K08998	0.000669883
K08999	0.000350647
K09013	0.000935006
K09014	0.000928697
K09015	0.000714344
K09022	0.000667241
K09117	0.000559048
K09121	0.0001504
K09125	0.000462358
K09136	0.000112144
K09155	0.000679811
K09157	0.000435306
K09162	0.000109968
K09457	0.000496131
K09458	0.000707518
K09607	0.00026701
K09680	0.000351324
K09685	0.000303256
K09698	0.000407434
K09704	0.000191427
K09710	0.000946814
K09747	0.00051279
K09748	0.000894446
K09760	0.000616987
K09761	0.000806826
K09762	0.000530442
K09765	0.000249781
K09767	0.000152978
K09772	0.00051719
K09773	0.000467327
K09774	0.000130076
K09777	0.000103493
K09787	0.000435618
K09790	0.000281263
K09797	0.000283313
K09800	0.000132701
K09807	0.000152537
K09808	0.000857362
K09810	0.000473003
K09811	0.000797005
K09812	0.000782169
K09815	0.00102892
K09816	0.000824353
K09817	0.000821445
K09819	0.000207521
K09820	0.000144298
K09825	0.000532827
K09861	0.000614242
K09888	0.000489338
K09903	0.00098683
K09922	0.00019536
K09936	0.000125622
K09951	0.000594766
K09952	0.000308945
K09962	0.00010885
K09963	0.000125289
K09975	0.000254644
K09976	0.000224779
K10026	0.000150471
K10039	0.000174026
K10040	0.000377602
K10041	0.00016421
K10112	0.000635774
K10117	0.000204552
K10118	0.000138913
K10119	0.000169996
K10206	0.000128544
K10254	0.000117794
K10439	0.000301191
K10440	0.000204728
K10441	0.000196003
K10563	0.000385311
K10670	0.000124582
K10681	0.000115644
K10716	0.000166916
K10773	0.000984644
K10819	0.000105784
K10823	0.000365128
K10907	0.000156097
K10947	0.00045344
K10974	0.000108608
K11031	0.000318817
K11065	0.000432403
K11068	0.00044457
K11069	0.000379407
K11070	0.000385596
K11071	0.000379633
K11072	0.000380105
K11085	0.000596941
K11105	0.00023136
K11144	0.00022558
K11145	0.00037597
K11175	0.000731705
K11189	0.000595087
K11263	0.000100299
K11617	0.000126088
K11618	0.000144328
K11704	0.000125108
K11705	0.000127491
K11706	0.000124906
K11707	0.000113993
K11709	0.000112548
K11717	0.000942274
K11720	0.000544372
K11733	0.000230837
K11734	0.000116976
K11737	0.000110445
K11749	0.000895289
K11752	0.000649938
K11753	0.000969416
K11754	0.00122286
K11755	0.000136898
K11904	0.0001145
K11921	0.000285923
K11928	0.000180954
K11934	0.000218492
K11939	0.000132026
K11991	0.000861039
K11996	0.000171309
K12251	0.000449653
K12257	0.000425074
K12267	0.000838793
K12268	0.000138748
K12269	0.00013881
K12293	0.000116316
K12296	0.000166351
K12308	0.00019416
K12340	0.000531082
K12373	0.00114238
K12410	0.000752613
K12506	0.000114663
K12510	0.000126743
K12524	0.000351032
K12554	0.000215413
K12555	0.000198808
K12556	0.000105295
K12573	0.000867835
K12574	0.000774858
K12700	0.000125807
K12942	0.000311017
K12952	0.000410668
K12960	0.000320323
K13038	0.00057124
K13052	0.000238809
K13256	0.000101492
K13288	0.000133094
K13292	0.000503579
K13378	0.000371078
K13498	0.000104671
K13542	0.000143409
K13643	0.000119968
K13653	0.000117684
K13678	0.000206017
K13735	0.000107238
K13747	0.000441896
K13788	0.000130634
K13789	0.000817281
K13888	0.000129678
K13940	0.000157145
K13953	0.000122419
K13963	0.000202477
K13990	0.000326682
K13993	0.000395948
K14155	0.00072508
K14170	0.000208678
K14188	0.000222334
K14260	0.000230339
K14441	0.000585992
K14445	0.000367498
K14540	0.000441097
K14623	0.00011386
K14652	0.000629165
K14742	0.000605972
K14761	0.000348629
K14982	0.000105432
K14983	0.000110098
K15051	0.000440437
K15342	0.00050763
K15460	0.000442139
K15553	0.000139446
K15554	0.000117922
K15555	0.000120336
K15580	0.000861768
K15581	0.000355075
K15582	0.000353413
K15583	0.000355945
K15633	0.000548239
K15634	0.00156414
K15726	0.000234008
K15727	0.000105837
K15738	0.000649708
K15770	0.000338699
K15771	0.000339183
K15772	0.000346888
K15876	0.000115318
K15923	0.0004244
K15977	0.00028732
K15986	0.000440817
K15987	0.000412707
K16053	0.000296564
K16089	0.000595965
K16091	0.00017366
K16092	0.000139315
K16169	0.000226334
K16211	0.000444163
K16264	0.000384599
K16328	0.000131041
K16345	0.000342803
K16363	0.0004042
K16509	0.000300604
K16511	0.000222219
K16785	0.00161274
K16786	0.000548719
K16787	0.00185526
K16788	0.000131787
K16789	0.000193085
K16868	0.000153465
K16898	0.000466134
K16899	0.000363162
K16923	0.000171553
K16925	0.000394227
K16926	0.000493131
K17074	0.000295683
K17076	0.000294859
K17103	0.000508501
K17318	0.00010894
K17319	0.000107302
K17320	0.000107597
K17686	0.000664429
K17759	0.000694181
K17810	0.000246287
K17828	0.000757433
K17836	0.000468447
K18120	0.000101216
K18138	0.000103316
K18220	0.000395273
K18474	0.000166963
K18672	0.000421073
K18682	0.000821754
K18691	0.000307926
K18692	0.000281797
K18707	0.000613572
K18785	0.000289721
K18831	0.000223894
K18928	0.000237661
K18929	0.000293813
K18955	0.000154767
K18979	0.000466118
K19002	0.000306547
K19005	0.000248215
K19046	0.000104119
K19055	0.000322229
K19081	0.000110696
K19082	0.000110696
K19123	0.000109675
K19124	0.000108108
K19125	0.000112452
K19126	0.000113158
K19157	0.000186142
K19158	0.000265833
K19159	0.000124158
K19221	0.000246921
K19225	0.000160283
K19286	0.000353189
K19302	0.00120531
K19350	0.00016786
K19353	0.000579375
K19405	0.000118516
K19411	0.000195335
K19689	0.000277551
K19784	0.000155643
