# Supplementary material for: Characterization of the Genitourinary Microbiome of 1,165 Middle-Aged and Elderly Healthy Individuals
Source: Front Microbiol. 2021 Aug 19;12:673969. doi: 10.3389/fmicb.2021.673969 (PMC8417382; doi:10.3389/fmicb.2021.673969)
Supplement: Supplementary file 6 [file Table_5.XLSX]

## Sheet: ST5.new
Table S5. A list of modules and reads proportion assigning to each module.
Modules	M1800006_S1	M1800007_S2	M1800013_S3	M1800014_S4	M1800015_S5	M1800017_S6	M1800020_S7	M1800021_S8	M1800022_S9	M1800024_S10	M1800025_S11	M1800026_S12	M1800027_S13	M1800034_S14	M1800035_S15	M1800049_S16	M1800061_S17	M1800063_S18	M1800069_S19	M1800070_S20	M1800074_S21	M1800076_S22	M1800080_S23	M1800081_S24	M1800083_S25	M1800087_S26	M1800091_S27	M1800092_S28	M1800093_S29	M1800094_S30	M1800095_S31	M1800098_S32	M1800101_S33	M1800102_S34	M1800103_S35	M1800106_S36	M1800124_S37	M1800126_S38	M1800127_S39	M1800128_S40	M1800132_S41	M1800134_S42	M1800135_S43	M1800136_S44	M1800137_S45	M1800139_S46	M1800140_S47	M1800141_S48	M1800145_S49
M00364	0.0011802	0.00125712	0.00064791	0.00181379	0.0011851	0.000637248	0.00104977	0.00124365	0.00127845	0.00117885	0.00122337	0.00114093	0.00140158	0.00126416	0.000643988	0.00118615	0.00105099	0.00132966	0.00121754	0.00109304	0.00257431	0.00206397	0.00111701	0.00119229	0.00109466	0.00178978	0.00113533	0.00126594	0.00168679	0.00241616	0.00102963	0.000635424	0.000375344	0.00110131	0.00063905	0.000693719	0.00181125	0.00114257	0.00109847	0.00110309	0.00124633	0.002548	0.00137066	0.00210584	0.00115376	0.00108126	0.00111301	0.00110103	0.00118736
M00032	0.00124155	0.00173823	0.00128711	0.000839576	0.00180611	0.00127331	0.00176708	0.00196088	0.00192534	0.00166481	0.00207859	0.00197413	0.00244801	0.00170393	0.00127151	0.001976	0.00191685	0.00150882	0.00115291	0.0019727	1.15747e-05	0.000720931	0.00208672	0.00182269	0.00198903	0.000510086	0.00109708	0.00196578	0.00250129	3.21907e-05	0.00176414	0.00126816	0.00331127	0.00206301	0.00127756	0.00128038	0.000939	0.00188378	0.0020428	0.00114573	0.0014711	6.7579e-05	0.00207913	0.000171202	0.00194932	0.00212902	0.00202713	0.0020015	0.00187269
M00034	0.00512399	0.00248111	0.00160389	0.00425152	0.00244456	0.00159255	0.00207892	0.00214103	0.00228917	0.00239804	0.00218144	0.0022836	0.00211439	0.00377348	0.001615	0.00219498	0.00203338	0.00407051	0.00367099	0.00266573	0.00261489	0.00249413	0.00214992	0.00225627	0.00241593	0.00209994	0.00540126	0.00345168	0.00327626	0.00245252	0.00222343	0.00158598	0.00329456	0.00233083	0.00159412	0.00206692	0.00353942	0.00216273	0.00228242	0.00505281	0.00248282	0.0026529	0.00261891	0.00217774	0.00221152	0.00215346	0.00246261	0.00228446	0.00237206
M00155	3.3748e-06	5.21329e-06	0	0	2.14925e-05	0	2.15227e-06	4.84309e-06	3.23332e-06	0.000105593	0.000356947	1.09504e-05	0.00104984	2.07435e-06	0	4.50754e-07	3.04997e-06	9.54303e-05	1.32269e-05	3.33962e-07	0	0	0	2.47386e-06	4.75337e-05	9.13766e-06	5.278e-06	1.22041e-06	4.08445e-05	1.64538e-05	3.21187e-06	0	0.00110759	7.07083e-06	0	0.000174333	2.51945e-05	1.16767e-06	4.57702e-05	0	5.1419e-05	1.56123e-05	1.90256e-05	2.95431e-05	3.24572e-06	0	7.39909e-05	8.35054e-06	3.36774e-07
M00613	0.00340101	0.00429848	0.00537288	0.00433996	0.00439767	0.00538518	0.00411443	0.0045429	0.00374642	0.00483702	0.00438232	0.00427425	0.00445994	0.00591789	0.00538394	0.00406743	0.00450122	0.00740793	0.00453991	0.00413386	0.00137026	0.00235277	0.00425587	0.00458112	0.00493245	0.0039709	0.00646399	0.00682063	0.00357718	0.00309979	0.00483316	0.00537751	0.00372078	0.00447456	0.00537462	0.00558893	0.00366892	0.00435271	0.00433765	0.00616173	0.00475073	0.001448	0.00429102	0.00292299	0.00429186	0.00429783	0.00433426	0.00490946	0.00443376
M00002	0.00911665	0.00814322	0.00332265	0.00943527	0.00842541	0.00320456	0.00779608	0.00885965	0.00828715	0.00759727	0.00856055	0.00836749	0.00772149	0.00763923	0.00326447	0.00911528	0.00771343	0.00859531	0.00840024	0.00841715	0.0167308	0.0139747	0.00864919	0.00824186	0.00788417	0.0131418	0.00764887	0.00693413	0.00762064	0.0155955	0.00709256	0.00318155	0.0033289	0.00834234	0.00323773	0.00392049	0.0104393	0.00825221	0.00757143	0.007714	0.00790683	0.0162633	0.00681543	0.01478	0.00837306	0.00861598	0.00769772	0.00806062	0.00810193
M00725	5.8957e-06	0.000346444	2.67225e-06	1.35427e-06	9.4126e-05	0	1.28734e-05	0.000701697	5.65476e-05	0.000835745	0.000926353	8.58277e-06	0.000527141	0.00140364	1.97637e-06	0.000269651	0.000238114	0.00164341	5.15372e-05	3.26541e-06	0.00384964	0.00247063	0.000162671	0.000116355	4.78292e-05	0.00321285	1.6168e-05	0.00186323	0.0031423	0.00352977	0.000287455	0	5.87267e-06	0.000136646	0	0.000103286	0.00164702	0.000258117	6.69933e-05	2.18135e-05	0.000161283	0.00356317	0.00228318	0.00356198	1.58964e-05	4.80998e-05	0.000151545	2.46731e-05	1.07682e-06
M00030	0.000573978	0.000762484	2.51635e-05	0.000382545	0.000853895	6.45596e-06	0.000787559	0.000787024	0.000881961	0.000541234	0.000596526	0.000940041	0.00043996	0.000444649	8.9966e-06	0.000985098	0.000756582	1.58779e-05	0.000871903	0.000944148	1.90559e-06	0.000352649	0.000994683	0.000826264	0.000916883	0.00010914	0.000488682	0.000131604	0.000819917	2.89977e-06	0.000621424	2.21048e-07	5.54528e-07	0.000985912	1.18766e-05	4.15285e-05	0.000131403	0.000833008	0.00097219	0.000606334	0.000662939	1.48689e-05	0.000520119	5.58586e-05	0.000947381	0.00105276	0.000887989	0.000984759	0.00081248
M00551	0	2.21842e-07	0	0	0	0	3.21834e-07	0	0	0	0.000132706	0	1.27957e-05	0	0	0	0	6.26455e-06	7.74548e-07	0	0	0	0	0	8.37381e-07	1.81334e-06	9.35341e-07	7.75863e-07	2.36574e-06	0	2.37331e-07	0	0.0014571	0	0	3.46369e-05	2.83115e-06	7.03111e-08	9.21081e-07	0	0	0	0	0	2.30012e-07	0	5.97677e-06	5.61156e-06	0
M00377	0.00265637	0.00230109	0.000676461	0.00276648	0.00232926	0.000645032	0.00192931	0.00208847	0.002231	0.00212945	0.00215583	0.00225039	0.00213435	0.00268581	0.000666634	0.00218591	0.00187843	0.00264093	0.002215	0.00224022	0.00258895	0.00245709	0.0021673	0.00226301	0.00218767	0.00271666	0.00219506	0.00172979	0.00331554	0.00245668	0.00195144	0.000635645	0.000743161	0.00219183	0.00065201	0.000925215	0.0024494	0.00206221	0.00216211	0.00218175	0.00231938	0.00264703	0.00261381	0.00270914	0.0023013	0.00214956	0.00220745	0.0021951	0.00216355
M00879	0	0	0.00154219	0	2.0225e-06	0.00157515	0.000153609	0	0	8.69195e-05	9.21384e-05	0	1.62801e-05	7.43779e-06	0.00155413	0	0.000321652	5.50004e-05	4.11106e-06	0	0	0	7.78996e-06	0	1.63782e-06	6.37501e-07	2.33835e-07	5.67566e-08	1.97145e-06	0	2.31397e-06	0.00158353	0.00182	8.03562e-06	0.00156658	0.00122611	2.04169e-06	8.76754e-05	1.89359e-06	0	3.00822e-06	9.36738e-06	1.04707e-05	1.46014e-07	9.13659e-07	1.9692e-06	1.75093e-05	3.45156e-06	2.83741e-05
M00026	0.00180981	0.00159472	0.00259169	0.00129476	0.00289321	0.00252848	0.00309514	0.00313096	0.00192736	0.00152102	0.00184421	0.00135302	0.00416685	0.00386602	0.00257558	0.00101613	0.00140089	0.00529163	0.00119565	0.00175643	6.36254e-05	0.00136102	0.00112982	0.00140053	0.00186389	0.000676414	0.00160534	0.00414189	0.000222696	6.68414e-05	0.00225135	0.00253386	0.00406546	0.00138847	0.00252274	0.00366762	0.00172213	0.00183777	0.00147159	0.00154044	0.00279361	0.000156867	0.00121487	0.000211961	0.00133904	0.00114047	0.00151786	0.0017957	0.00156188
M00171	0.000998244	0.000993988	0.000336871	0.00133742	0.0010343	0.000321623	0.00120356	0.00082846	0.00110955	0.000979646	0.00104458	0.00101653	0.000781145	0.000949637	0.00032676	0.000996283	0.000943145	0.000845913	0.00183921	0.000971001	3.91704e-06	0.000393038	0.00107516	0.00102366	0.00096403	0.000983799	0.00103565	0.000293247	0.00163763	3.5172e-05	0.000815274	0.000317823	0.000370008	0.00102947	0.000325193	0.000368735	0.000875102	0.00101522	0.0010152	0.00117311	0.000900209	0.000115308	0.00124752	0.000587364	0.00101225	0.00107516	0.000997611	0.00101485	0.000999199
M00141	0.000594576	0.0011451	0.000337109	0.000597198	0.00109318	0.000323821	0.000920235	0.000915597	0.00119027	0.00101766	0.000937476	0.00102984	0.00100168	0.00105634	0.00033413	0.00101711	0.000890471	0.000891423	0.000890745	0.00118684	1.13629e-05	0.000371814	0.00106107	0.00105813	0.00130262	0.000946051	0.00050682	0.000499645	0.00085441	6.19053e-06	0.000800744	0.000316926	0.00109761	0.00103368	0.000325734	0.00042224	0.000463178	0.000978335	0.00180571	0.000608761	0.000970394	2.14112e-05	0.000796418	0.000600242	0.00103501	0.00106843	0.00180075	0.00118738	0.00100339
M00012	0.0014509	0.00116444	0.00249782	0.00138539	0.00122825	0.0025272	0.00171731	0.00105339	0.000979226	0.00101655	0.00138707	0.00108973	0.00183341	0.000663025	0.00251349	0.00194809	0.00206691	0.000973139	0.00101691	0.0015709	3.07011e-06	0.000405613	0.00204989	0.00162314	0.00165668	0.00034856	0.00105241	0.00120221	0.000142586	4.70969e-05	0.00119285	0.00253386	0.00257655	0.00197748	0.00253082	0.0023961	0.000830697	0.00113463	0.00111634	0.00107215	0.00105002	0.000128839	0.000277856	0.000135631	0.00110238	0.0020832	0.00112638	0.00142436	0.0011106
M00565	0.00130278	0.00223138	0.000982752	0.0020881	0.00222604	0.000958368	0.00218752	0.00170249	0.0023751	0.00199766	0.00218894	0.00210278	0.00198976	0.00231167	0.000965065	0.00198959	0.00196891	0.0016198	0.00207239	0.0020271	7.51648e-06	0.000766422	0.00215132	0.00242655	0.00205283	0.00335613	0.00106424	0.00036364	0.00488034	3.87885e-05	0.001457	0.000953247	0.00146536	0.00213391	0.000963702	0.00123456	0.00195398	0.00230892	0.00208988	0.00127451	0.00205035	0.000144674	0.00373595	0.00229076	0.00214526	0.00215152	0.00206704	0.00214155	0.00199492
M00045	0.00137284	0.00329627	0.000104758	0.000601036	0.00324665	2.58238e-05	0.00258145	0.00360802	0.00361859	0.00286731	0.00291812	0.00394514	0.00299503	0.000977991	6.11439e-05	0.0039456	0.00308324	0.000130632	0.000936071	0.0037645	7.62235e-06	0.0014051	0.00404988	0.00379246	0.00371516	0.000506763	0.00051579	0.00161388	0.000238202	2.30027e-05	0.00259994	8.8419e-07	0.00219925	0.00387709	4.96724e-05	0.000170378	0.000471849	0.00336424	0.00389627	0.000760054	0.0034742	5.94755e-05	7.89783e-05	0.000260937	0.00393111	0.00420241	0.00364492	0.00383385	0.00373714
M00040	0.000758624	0.000110163	0.00030944	0.000157999	1.4843e-05	0.000315625	5.13595e-05	1.93344e-05	2.41587e-05	9.45602e-05	9.36594e-05	3.38132e-05	8.32614e-05	0.000311728	0.000313913	3.15528e-06	7.50992e-05	0.000466117	0.000122691	0.000185163	6.63426e-06	8.56837e-06	4.64066e-06	0.000123063	8.88609e-05	4.36051e-05	0.000548632	0.000318599	9.94174e-06	3.29075e-06	0.000143795	0.000316705	0.000731289	4.26806e-05	0.000313858	0.000344334	0.000233488	9.18514e-05	3.63099e-05	0.000463588	0.000104872	4.75804e-06	3.15048e-06	6.6163e-06	4.33169e-05	3.40746e-06	7.58782e-05	3.4382e-05	7.77677e-05
M00633	7.37747e-06	5.30942e-05	0	3.44211e-05	7.82546e-06	0	0	0	0.000136297	0.000103128	2.99461e-06	1.15917e-06	2.07384e-05	0.000404372	0	1.00168e-07	0	0	0.000107603	0	0	0	3.17217e-06	4.21576e-06	1.18218e-05	9.87418e-06	2.25818e-05	2.45047e-05	0.00156902	6.51634e-07	2.36935e-06	8.96666e-07	0.000363671	5.38405e-05	0	9.31433e-07	9.4868e-05	8.41222e-07	9.7481e-06	2.26641e-05	2.66442e-06	0	0.00102639	7.46538e-07	5.7503e-08	0	9.19502e-07	2.56083e-06	0
M00537	1.30806e-07	0	0	0	0	0	0	0	0	6.10318e-06	1.93057e-05	0	1.38047e-06	0	0	1.75293e-07	0	1.13414e-06	1.93637e-07	0	0	0	0	0	0	0.000650194	0	0	4.07809e-07	0	0	0	5.93406e-07	0	0	0	0	1.75778e-08	0	0	0	0	0	0.000527671	0	0	0	1.55877e-07	0
M00625	0	8.87369e-07	0	0	0	0	0	0.00016835	0	1.95615e-05	1.78402e-06	0	4.75634e-05	0	0	0	0	1.76307e-05	1.53718e-05	0	0	0	4.47485e-07	1.51953e-06	0	1.47334e-06	0	0.000743994	1.46451e-06	0	3.79729e-06	0	1.02311e-06	1.70381e-06	0	3.93272e-05	0	0	5.31156e-06	0	0	0	9.83685e-06	1.22959e-06	0	0	4.02282e-07	0	0
M00848	0.00168247	0.00112501	0.000968063	0.00140096	0.00122529	0.000952141	0.0018895	0.00124045	0.0012667	0.00127788	0.00118194	0.00118142	0.0010427	0.00130635	0.000958848	0.00108463	0.00109423	0.00129516	0.00282187	0.00107987	0.00129234	0.00133747	0.00110141	0.00113768	0.00108224	0.00115643	0.00206709	0.00109828	0.00164804	0.0011879	0.00116754	0.000936522	0.000372311	0.00108321	0.000940839	0.000966398	0.00124772	0.00116475	0.00107447	0.00218827	0.00135808	0.00121627	0.00188147	0.00108888	0.00133739	0.00108863	0.00108129	0.00113649	0.00101435
M00162	0	0	0	0	0	0	0	0	0	0	0	0	8.84755e-06	2.07435e-06	0	0	0	0	1.78742e-06	0	0	0	0	0	0	1.7e-07	0	2.55405e-07	3.04167e-06	0	0	0	7.36642e-07	0	0	0.000334695	0	1.20533e-06	0	0	0	0	0	0	0	0	3.87915e-06	0	0
M00555	2.61612e-07	9.9829e-07	0.000616877	0	8.08999e-07	0.00063006	6.25702e-05	0.00016835	0	5.5503e-05	0.000193004	0	0.000343203	2.97512e-06	0.000621651	0	0.000128661	3.31379e-05	1.59527e-05	0	0	0	3.56347e-06	1.51953e-06	6.73599e-06	3.21003e-06	1.85816e-06	0.000744543	5.56512e-06	9.87226e-06	1.54463e-05	0.00063341	0.0010998	3.8191e-06	0.000626632	0.000549989	6.24759e-06	3.51731e-05	7.83579e-06	0	1.23981e-05	0	1.43289e-05	1.17176e-05	8.36988e-07	7.87678e-07	1.82464e-05	4.07507e-06	1.15742e-05
M00549	0.00222385	0.00237142	0.00130629	0.00338776	0.00297142	0.00128411	0.0030871	0.0029377	0.00309371	0.00224175	0.00328175	0.00377641	0.00255478	0.00220845	0.00128176	0.00314913	0.00273069	0.00220549	0.00328791	0.00260325	0.00258839	0.00276699	0.00312728	0.00281485	0.00269556	0.00337642	0.00274004	0.00228262	0.00252089	0.00339158	0.00257667	0.00127085	0.000746686	0.00306483	0.00128998	0.00142962	0.00281856	0.00355159	0.00229629	0.00280776	0.00242734	0.00273535	0.00201911	0.00332103	0.0036024	0.00323274	0.0023479	0.00281924	0.00311052
M00700	0	4.43684e-07	0	0	2.31457e-06	0	0	8.41748e-05	0	9.78075e-06	0.000102161	0	0.000155742	0	0	0	0	8.81533e-06	7.6859e-06	0	1.48212e-06	0	2.23742e-07	7.59763e-07	1.2807e-06	0.000703858	0	0.000371997	7.32253e-07	0.000908313	1.89864e-06	0	1.56874e-06	8.51907e-07	0	1.96636e-05	4.02894e-06	0	2.65578e-06	0	0	0	4.91843e-06	0.000526002	5.62251e-07	0	3.73548e-07	0	0
M00021	0.00249589	0.00161468	0.000663577	0.00256402	0.00149044	0.000631937	0.00114393	0.00122443	0.00117177	0.00137691	0.000741598	0.000334955	0.00151942	0.00196707	0.00065002	0.00195411	0.00171584	0.00181437	0.00286513	0.0018976	1.67268e-05	0.000593408	0.00208171	0.00173044	0.00170488	0.00193529	0.00259983	0.00214979	0.00165934	6.96597e-05	0.00105418	0.000633852	0.00147399	0.00212759	0.000651469	0.00103312	0.00152566	0.000501375	0.00105791	0.00261429	0.00129226	0.000210543	0.00162735	0.00114834	0.000446957	0.00205123	0.00106163	0.00134976	0.000803004
M00366	0.00108443	0.00120812	0.000339376	0.00140999	0.00110705	0.000322081	0.000996892	0.00122836	0.00126275	0.0010874	0.00115075	0.00111771	0.00117432	0.00126054	0.000330115	0.00117964	0.000978808	0.00130381	0.00121598	0.00108759	0.00257413	0.00204006	0.00111043	0.00118173	0.00106844	0.00178361	0.0011286	0.00125431	0.00167392	0.00238513	0.000914023	0.000318719	0.000370977	0.00109099	0.000325734	0.000437509	0.00174163	0.00110612	0.00108107	0.00110309	0.00117394	0.00246526	0.00115924	0.0020954	0.00113667	0.00107838	0.00107231	0.00106883	0.00109906
M00009	0.0125765	0.0119247	0.0077503	0.00863433	0.0112462	0.00763659	0.0115566	0.0114155	0.0116625	0.00991411	0.00903289	0.0107314	0.0114927	0.00749673	0.00769193	0.0157977	0.0136863	0.00718644	0.0135174	0.0147727	0.0013729	0.00535571	0.0161733	0.0136114	0.0149491	0.0049388	0.0119712	0.011029	0.00163599	0.00316618	0.010134	0.00759756	0.00775946	0.0159421	0.00771035	0.00776857	0.00591336	0.0098055	0.0136213	0.0124872	0.0102398	0.00168858	0.00320775	0.00350011	0.0109352	0.016643	0.0132058	0.0136622	0.0109273
M00579	0.00213865	0.00205682	0.00067355	0.00237656	0.00205847	0.000643246	0.00183918	0.00213014	0.00233711	0.00191876	0.00186326	0.00209918	0.00178801	0.0018097	0.000654384	0.00225622	0.00180878	0.00174518	0.00230735	0.00210181	0.00386319	0.00324474	0.00211751	0.00209243	0.00207291	0.00385745	0.00219715	0.00174089	0.00172433	0.0026847	0.00169327	0.000636542	0.00073493	0.00210083	0.000651469	0.00084506	0.00259159	0.00198105	0.00203982	0.00217592	0.0020178	0.00373863	0.00158152	0.00422269	0.00210155	0.00213101	0.00196314	0.00207027	0.00203029
M00868	0.00138103	0.00218593	0.00191689	0.00122178	0.00225422	0.00191037	0.00207636	0.00284146	0.00219669	0.00257606	0.00246294	0.00287364	0.00289084	0.00228459	0.00192667	0.00206849	0.00205565	0.00250393	0.00215858	0.00226883	0.00131768	0.00177912	0.00204654	0.00199517	0.00237022	0.000385618	0.00264157	0.00345404	0.000983677	0.00120774	0.00260555	0.00190089	0.00222286	0.002183	0.00190636	0.00214208	0.00130696	0.00263663	0.00226838	0.00264934	0.00228216	0.00122601	0.00162525	0.000689051	0.00284704	0.00216688	0.00227288	0.00266978	0.0029583
M00800	0	0	0	0	0	0	0	0	0	0	0	0	0	0	0	0	0	0	0	0	0	0	0	0	0	0	0	0	0	0	0	0	0	0	0	0	0	0	7.67567e-08	0	0	0	0	0	0	0	0	0	0
M00081	0	0	0.000308438	0	4.37201e-05	0.00031503	0.000609106	6.45745e-06	0	7.75965e-06	0	2.09143e-06	1.83226e-06	1.48756e-06	0.000310825	0	6.51005e-05	1.03103e-07	0	0	0	9.94193e-06	1.55799e-06	0	2.41363e-06	0	0	2.83783e-07	1.01389e-06	0	4.43017e-07	0.000316705	5.44603e-07	8.65964e-07	0.000313316	0.000252364	2.81754e-06	2.00136e-05	1.0158e-06	0	0	0	5.2309e-05	1.36858e-06	0	3.93839e-07	2.59386e-06	6.25734e-06	3.66118e-07
M00778	0	0	0	0	0	0	0	0	0	0	0	0	0	0	0	0	0	0	0	0	0	0	0	0	0	0	0	0	0	0	0	0	0	0	0	0	0	0	7.67567e-08	0	0	0	0	0	0	0	0	0	0
M00116	0.0045704	0.00486352	0.00322534	0.00374796	0.00472675	0.00318954	0.00501414	0.00535815	0.00530314	0.00340123	0.00414305	0.00572437	0.00477455	0.00390831	0.00315709	0.00592316	0.0051921	0.00374728	0.00673531	0.00568897	6.90599e-05	0.00215519	0.00600272	0.00490557	0.00583532	0.000872324	0.00615977	0.00546063	0.000185721	4.90192e-05	0.00485933	0.00316838	0.00039779	0.00601699	0.00320875	0.00331088	0.00197264	0.00539934	0.00576132	0.00644295	0.00356903	0.000150696	0.0015763	0.000403214	0.00564122	0.00631384	0.00563466	0.00551875	0.00517118
M00372	0	5.54606e-08	0	0	0	0	0	0	0	1.7801e-05	4.94429e-06	0	6.27486e-06	0	0	0	0	1.73213e-05	1.37035e-06	0	0	0	0	0	1.47773e-06	1.275e-07	3.3405e-07	1.41892e-07	3.9429e-07	0	9.49322e-08	0	1.14077e-06	0	0	2.06985e-07	4.2195e-07	2.41067e-07	1.75773e-06	4.5028e-07	7.52054e-07	3.12246e-06	3.12991e-07	1.97613e-07	0	0	2.71541e-06	1.29155e-06	0
M00150	2.99808e-05	0.000184499	0.00123576	9.93135e-06	0.00029094	0.00126012	0.000165731	0.000125996	2.81382e-05	0.000152476	0.00019745	4.22724e-05	6.46687e-05	0.000157503	0.00124799	9.94915e-05	0.000343078	0.000400247	0	6.98352e-05	0.00128549	0.000855071	3.90226e-05	0.000187161	8.57946e-05	0.00211047	9.77264e-05	1.36358e-05	9.63194e-06	0.0020849	0.000473514	0.00126682	5.62406e-06	3.99681e-05	0.00125326	0.00103864	0.00065292	0.00029937	4.64866e-05	1.00062e-06	0.000297255	0.00118572	0.000872511	0.0020753	0.00012344	2.00707e-05	4.81497e-05	0.000186095	0.000147583
M00624	0	0	0	0	0	0	0	0	0	0	0	0	0	0	0	0	0	0	0	0	0	0	0	0	0	0	0	0	0	0	0	0	0	0	0	0	0	0	0	0	0	0	0	0	0	0	0	0	0
M00120	0.00430525	0.00472086	0.0013512	0.00474252	0.00433936	0.00129061	0.0040804	0.00416603	0.00460662	0.00437588	0.00404403	0.00439362	0.00408684	0.00434564	0.00133038	0.0053284	0.00434819	0.00396504	0.0043296	0.00490974	0.0051647	0.00486659	0.00527598	0.00494279	0.00501484	0.00396982	0.00432494	0.00341009	0.00503011	0.00484405	0.00366914	0.00127039	0.00148224	0.00522189	0.00131481	0.00163521	0.00449112	0.00409928	0.00501459	0.00433667	0.00439392	0.00514039	0.00424692	0.00436058	0.00445394	0.00528537	0.00499133	0.00464055	0.00422983
M00083	0.00488043	0.00425492	0.00289528	0.00463565	0.00445937	0.00286695	0.00499043	0.00380088	0.00402926	0.00441511	0.00457773	0.00438745	0.003846	0.00525548	0.00289631	0.00402974	0.00408011	0.00579769	0.00745859	0.00438655	5.38857e-05	0.00152025	0.00432584	0.00421066	0.00458572	0.00220167	0.00620881	0.00418199	0.0049987	0.00105117	0.00432141	0.00282916	0.00623233	0.00428002	0.00285277	0.0032492	0.00258205	0.00412261	0.00503544	0.00649839	0.00443233	0.000345255	0.00532352	0.000812482	0.00470901	0.00432106	0.00516172	0.00456457	0.00408475
M00143	0	0	0	0	0	0	0	0	0	0	0	0	0	0	0	0	0	0	0	0	0	0	0	0	0	0	0	0	0	0	0	0	0	0	0	0	0	0	0	0	0	0	0	0	0	0	0	0	0
M00075	0	0	0	0	0	0	0	0	0	0	0	0	0	0	0	0	0	0	0	0	0	0	0	0	0	0	0	0	0	0	0	0	0	0	0	0	0	0	0	0	0	0	0	0	0	0	0	0	0
M00615	9.94127e-07	7.1008e-05	0.000616877	0.000149196	6.28616e-05	0.000630197	6.44408e-05	2.92485e-06	5.18989e-06	7.03697e-05	8.2382e-05	6.77003e-06	0.000198368	0.000610916	0.000624203	0	0.000133139	0.000936264	0.000122989	7.98912e-05	1.22804e-05	4.84015e-06	4.16011e-06	1.65851e-06	0.00013183	9.75986e-06	0.000549408	0.000319086	2.03724e-05	0	0.000116703	0.00063341	0.0018268	6.67035e-05	0.000627715	0.000757564	0.000261872	4.44241e-05	3.35519e-05	0.000462137	2.97813e-05	2.37902e-06	1.12961e-05	2.60542e-06	7.43705e-06	7.87678e-07	6.76168e-05	4.32224e-05	4.09858e-05
M00010	0.00118215	0.000639127	0.00154558	0.000658177	0.000511011	0.00157556	0.00111959	0.000371209	0.000189589	0.000595714	0.000918856	0.00018044	0.00134813	0.000568737	0.00157284	0.001911	0.00183053	0.00133044	0.00015625	0.00114694	1.48212e-06	4.27764e-05	0.00204692	0.0013871	0.00127298	0.000356727	0.000562073	0.00144103	7.91712e-05	9.87226e-06	0.000635279	0.00158353	0.00220566	0.00198407	0.00159088	0.00170368	0.000895674	0.000294036	0.000186962	0.000469166	0.000407077	5.54609e-05	6.56818e-05	0.000102268	0.000211918	0.00204219	0.000255193	0.00069246	0.000274179
M00609	0.00307347	0.00287139	0.00100519	0.00409326	0.00312986	0.000965419	0.00267686	0.00308183	0.00309285	0.00256457	0.00284309	0.00304889	0.00264122	0.00230936	0.000971406	0.0031707	0.00268378	0.0017509	0.00384273	0.00297236	0.00258147	0.00284567	0.0031485	0.00282833	0.00287938	0.00282318	0.00262987	0.00278012	0.00328058	0.00248317	0.00245007	0.000952793	0.000379018	0.0030777	0.00097612	0.00113028	0.00259427	0.00293789	0.00304879	0.00286466	0.00252323	0.00273364	0.00289655	0.00274533	0.00300311	0.0031997	0.00299257	0.00299941	0.00287356
M00880	0.000430327	0.000362083	0.00154486	0.000598138	0.00022426	0.0015757	0.000227094	0.000499028	5.07714e-05	0.000640707	0.000505114	0.000127327	0.00180595	0.00123668	0.00157595	2.38649e-06	0.000365369	0.00191163	0.000524384	0.000357351	2.94307e-05	2.67516e-05	3.0736e-05	0.000104807	0.00034585	0.000241333	0.00219201	0.0031385	0.000116583	1.64538e-05	0.000544272	0.00158353	0.00293743	0.000176208	0.00156875	0.00184717	0.001045	0.000210507	0.000161237	0.001849	0.000524618	1.00365e-05	0.000887421	3.54087e-05	9.80426e-05	1.29896e-05	0.000209785	0.00021838	0.000274347
M00047	2.82541e-06	2.14447e-06	0	0	2.20436e-07	1.37361e-07	1.77009e-06	1.44343e-06	7.46151e-07	2.57429e-05	1.50368e-06	2.39232e-06	6.18073e-06	9.11455e-07	1.64697e-06	0	4.32619e-07	0	0	9.64779e-07	0	3.20496e-06	0	8.33886e-07	1.47773e-06	4.25001e-07	5.84588e-07	1.51824e-06	4.50617e-07	0	0	0	8.79878e-07	0	0	0	9.25568e-07	2.23489e-07	1.38162e-06	0	1.94675e-05	0	0	8.7828e-08	6.00587e-06	0	1.39075e-05	4.69857e-06	2.00826e-05
M00529	5.96476e-06	0.00015736	0.00246751	0	1.536e-05	0.00252065	0.0002525	0.000351133	4.94118e-06	0.000255032	0.00020215	8.56205e-06	0.000893422	0.00122948	0.00249434	4.0067e-07	0.000532944	0.00140703	3.07436e-05	1.97409e-05	2.2867e-05	1.0269e-05	1.72371e-05	7.25777e-06	0.000253825	0.000169598	4.20486e-06	0.00149168	4.93792e-05	0	0.000352998	0.00253364	0.00182891	0.000150182	0.00250815	0.00213736	8.73845e-06	0.000183306	5.54791e-05	0	0.000110187	0	0.000782118	4.64698e-06	3.65847e-05	7.46433e-06	0.000160037	5.46682e-05	0.000150438
M00652	1.04645e-07	0.000154353	1.04981e-06	3.15997e-06	6.55443e-05	0	2.97157e-05	1.72703e-05	2.27692e-06	2.93688e-05	6.02658e-05	2.50494e-05	0.000120916	5.40587e-06	0	1.66879e-06	7.49902e-06	0	0	3.98766e-05	1.27039e-06	7.3688e-06	5.41953e-06	9.80153e-05	2.64346e-05	3.65407e-05	2.52776e-06	0	2.76003e-05	0	7.52623e-06	0	0	1.80604e-05	0	2.21474e-05	0.000109907	9.79601e-05	2.31087e-05	5.00311e-07	4.84752e-05	0	2.53388e-06	1.19811e-05	5.64296e-05	0	3.32343e-06	5.77457e-06	1.53269e-05
M00433	0	0	0	0	0	0	0	0	0	0	7.13609e-07	0	2.79231e-06	0	0	0	0	5.97999e-06	0	0	0	0	0	0	2.5614e-06	5.66668e-08	0	4.54053e-07	0	0	0	0	0	0	0	0	0	0	4.10802e-05	0	0	0	0	0	0	0	4.59751e-07	3.11754e-07	0
M00356	1.83129e-06	0	0	0	8.15612e-06	0	2.58674e-05	1.40545e-06	0	2.19871e-05	0	2.09637e-06	2.1962e-07	6.2859e-07	5.31149e-06	0	2.59572e-07	0	0	0	0	1.24274e-06	0	1.7141e-05	0	2.69167e-07	0	0	0	0	0	0	0	0	0	0	0	2.00889e-08	6.67783e-06	0	1.63303e-05	0	0	0	8.86824e-06	0	0	4.00826e-07	9.38984e-05
M00608	0	0	0	0	0	0	0	0	0	0	3.56804e-07	0	1.39616e-06	0	0	0	0	2.98999e-06	0	0	0	0	0	0	1.2807e-06	2.83334e-08	0	2.27027e-07	0	0	0	0	0	0	0	0	0	0	2.05401e-05	0	0	0	0	0	0	0	2.29876e-07	1.55877e-07	0
M00017	0.00510018	0.00499626	0.00323644	0.00590249	0.00550637	0.00318207	0.0056026	0.00506153	0.00472922	0.00432838	0.00520604	0.00524004	0.00491533	0.00642864	0.0032129	0.00494594	0.00502136	0.00715394	0.00373287	0.00522386	7.51648e-05	0.00214591	0.0053009	0.00510064	0.00487478	0.00765156	0.00493758	0.00505461	0.00663541	0.00200335	0.00515549	0.00318578	0.00186913	0.0054165	0.00320786	0.00360082	0.00517757	0.00502626	0.00369677	0.00478372	0.00496542	0.000512084	0.00613047	0.00511694	0.00523227	0.00537288	0.00378131	0.00511724	0.00542369
M00726	7.74373e-06	7.762e-05	3.34031e-07	2.8214e-06	2.98327e-05	0	1.88808e-05	0.000179644	1.23805e-05	5.22425e-05	0.000201779	1.77656e-05	0.000295683	3.11152e-06	0	3.94811e-06	4.57149e-06	3.3425e-05	1.74571e-05	1.96911e-05	2.11732e-06	6.88936e-06	6.32942e-06	6.85701e-05	1.33158e-05	7.03188e-05	1.62627e-05	0.000744569	1.45763e-05	3.29075e-06	2.00729e-05	0	0.00036586	1.0734e-05	0	4.05691e-05	0.000230024	7.54882e-05	2.01973e-05	2.50155e-07	3.54179e-05	3.12246e-06	0.000110836	8.72418e-06	3.35306e-05	6.79542e-07	5.58397e-06	1.73023e-05	3.12457e-05
M00542	0	0	0.00308438	0	1.28624e-05	0.0031503	0.000307219	0	0	6.00147e-06	2.10642e-05	0	0	1.6447e-05	0.00310825	0	0.000666666	1.03103e-07	0	0	0	0	1.55799e-05	0	3.22145e-05	0	0	0	1.01389e-06	0	0.00198019	0.0030935	2.28461e-06	8.65964e-06	0.00307552	0.00242759	0	0.000175509	1.02393e-06	0	0	0	2.09413e-05	2.92028e-07	0	3.93839e-06	2.76914e-05	2.96166e-06	0.000246645
M00832	0	0	0	0	0	0	0	0	0	0	0	0	0	0	0	0	0	0	0	0	0	0	0	0	0	0	0	0	0	0	0	0	0	0	0	0	0	0	0	0	0	0	0	0	0	0	0	0	0
M00416	0	4.43684e-07	0	0	0	0	0	8.41748e-05	0	9.78075e-06	0.000201212	0	0.000271544	0	0	0	0	8.81533e-06	9.05625e-06	0	0	0	2.23742e-07	7.59763e-07	0	9.63335e-07	0	0.000371997	7.32253e-07	0	1.89864e-06	0	2.62592e-06	8.51907e-07	0	1.96636e-05	1.14879e-05	0	2.65578e-06	0	0	0	4.91843e-06	6.14796e-07	1.1245e-06	0	6.89627e-07	0	0
M00418	0	0	0	0	0	0	0	0	0	0	0	0	0	0	0	0	0	0	0	0	0	0	0	0	0	0	0	0	0	0	0	0	0	0	0	0	0	0	0	0	0	0	0	0	0	0	0	0	0
M00632	0.0028429	0.00312904	0.00164514	0.00311908	0.0034872	0.00159914	0.0036334	0.00344964	0.00351954	0.0028412	0.00373136	0.00375994	0.00281604	0.00319959	0.00159542	0.00306708	0.00307911	0.00338325	0.00414629	0.00317668	0.00131214	0.0022771	0.00322653	0.00311384	0.00280146	0.00391518	0.00316621	0.00240926	0.00334095	0.00406354	0.00311712	0.001588	0.000747608	0.00310847	0.00160492	0.00180538	0.00238337	0.00378474	0.00240116	0.00339329	0.00293643	0.00164115	0.00352547	0.00283402	0.00369834	0.00328448	0.00255911	0.00333449	0.00361953
M00076	0.000172455	0.000540124	0.000317902	6.41779e-05	0.000555352	0.0003197	0.000499165	0.000543806	0.000429893	0.000232136	0.000591518	0.0008474	0.000214318	5.23562e-05	0.000311484	0.000959355	0.000819987	2.92298e-07	6.19638e-06	0.000749411	2.39963e-06	0.000218711	0.000970337	0.00068257	0.00059326	5.85084e-05	3.65785e-06	2.83783e-07	1.85727e-05	2.3133e-06	0.000441329	0.000316926	8.41102e-07	0.000957132	0.000325734	0.000253385	9.875e-05	0.000798224	0.000152531	4.54612e-05	0.000234999	1.01108e-05	4.3186e-06	5.54048e-05	0.000790615	0.00104337	0.000127571	0.000678562	0.0007561
M00810	0	0	0	0	0	0	0	0	0	0	0	0	0	0	0	0	0	0	0	0	0	0	0	0	0	0	3.3405e-07	0	0	0	0	0	0	0	0	0	0	0	0	0	0	0	0	0	0	0	0	0	0
M00793	0.00243961	0.0032893	0.00133784	0.00234387	0.0037158	0.00128649	0.00363212	0.0031729	0.00360673	0.00272986	0.00330459	0.00385557	0.00241918	0.00218339	0.00128647	0.00396627	0.00351934	0.00170907	0.00348624	0.00379579	2.31141e-05	0.00145127	0.00413568	0.0037496	0.00375083	0.00125087	0.00197003	0.000538739	0.0025746	0.00101262	0.00289538	0.00125299	0.00183256	0.00391443	0.00128978	0.00150828	0.00104421	0.00367264	0.00387422	0.00242216	0.00298949	0.000331204	0.00201437	0.000262905	0.00380625	0.00425312	0.00386141	0.00397926	0.00361806
M00096	0.00666386	0.00714492	0.00269027	0.00605301	0.00686021	0.0025712	0.00670952	0.00684953	0.00743037	0.00678139	0.00576315	0.00755281	0.00670492	0.00460556	0.00262345	0.00800877	0.00668434	0.00381358	0.00782173	0.00789123	0.00134679	0.00367286	0.00819182	0.00804571	0.00801897	0.00274213	0.0072721	0.00449348	0.00209265	0.00215064	0.00641392	0.00253608	0.00259037	0.00815168	0.00260479	0.00312508	0.00387856	0.00677815	0.00806051	0.00757076	0.00776565	0.00142511	0.0027649	0.00207563	0.00764222	0.00841423	0.00776016	0.00776027	0.00709504
M00052	0.00206302	0.00208684	0.000983778	0.00210943	0.00218204	0.000960062	0.00185631	0.0021372	0.00214263	0.00181909	0.00213897	0.00212973	0.00205202	0.00227411	0.000973259	0.00217142	0.00193571	0.00267134	0.00233721	0.00213089	0.0025893	0.0024037	0.00215346	0.00203666	0.00214013	0.00206248	0.0027133	0.00239293	0.00173567	0.00239461	0.00182654	0.000952351	0.00111046	0.00212736	0.000965326	0.00128429	0.00251987	0.00203605	0.00212258	0.00263107	0.00214538	0.00249522	0.00185061	0.00217498	0.00209723	0.0021517	0.00219288	0.00220844	0.00205022
M00038	0	2.44396e-05	0	0	8.59699e-06	0	0	9.00245e-05	6.96407e-07	0.000219715	0.000165523	7.15231e-07	0.000230562	1.22575e-06	0	0	1.47091e-06	5.67583e-05	7.6859e-06	1.70692e-06	0	0	6.63769e-06	8.43152e-07	1.32996e-05	1.89834e-06	1.67025e-06	0.000372338	3.63986e-06	6.58151e-06	3.09439e-05	0	7.64604e-06	8.77464e-06	0	3.16687e-05	1.3516e-05	3.79931e-06	1.93427e-05	0	0	6.24492e-06	5.48852e-06	1.03198e-06	1.10534e-06	0	2.14072e-05	8.36168e-06	2.15363e-07
M00649	0	2.77303e-07	9.54375e-08	0	0	0	4.02293e-07	0	0	3.9123e-08	7.58931e-05	0	5.52721e-06	0	0	0	0	2.98999e-05	5.48142e-06	0	0	0	0	0	8.49695e-07	1.64334e-06	0	2.27027e-07	1.549e-06	0	5.93326e-08	0	0	0	0	0	1.29307e-06	3.51556e-08	4.6054e-07	0	0	3.12246e-06	0	0	5.7503e-08	0	2.4999e-06	1.15794e-06	0
M00643	1.56967e-07	2.31086e-06	9.54375e-08	0	2.36979e-05	0	1.15981e-06	5.05201e-06	1.16068e-06	2.7836e-05	4.49874e-05	5.13733e-07	8.45317e-06	8.32881e-07	1.39993e-06	2.00335e-07	4.10988e-06	1.25466e-05	4.3047e-06	3.63648e-06	0	1.06287e-06	0	3.3967e-07	1.17849e-05	1.61854e-06	4.88549e-07	2.50722e-07	9.85725e-07	0	3.75773e-07	7.35539e-06	0.000364955	6.30411e-06	5.76395e-06	1.61521e-05	1.19779e-06	3.44776e-06	6.22113e-06	0	3.94076e-05	0	2.06797e-07	7.68495e-07	1.00119e-05	2.15681e-06	6.78133e-06	2.85255e-05	2.06022e-05
M00031	0	0	0	0	0	0	0.000139515	8.43267e-06	0	0.000131923	1.07041e-06	0	5.50619e-06	0	2.76692e-05	0	1.55743e-06	8.96998e-06	0	0	0	7.45645e-06	0	0	3.8421e-06	1.7e-06	0	6.8108e-07	0	0	0	0	0	0	0	0	0	0	6.96337e-05	0	0	0	0	0	1.87076e-05	0	6.89627e-07	4.6763e-07	6.4609e-07
M00129	0.000700372	0.00105712	0.0012625	0.00132117	0.00114316	0.00126731	0.00129934	0.0010143	0.00106619	0.000988326	0.00102518	0.00100882	0.00116	0.00121426	0.00126794	0.00108636	0.00109891	0.00138072	0.00122483	0.00106099	0.00129732	0.00122112	0.00105174	0.00101088	0.00112975	0.00160936	0.00164743	0.00117053	0.000882966	0.00121776	0.00100072	0.00126794	0.000745496	0.0010872	0.00126677	0.00122952	0.00138834	0.001059	0.00101886	0.00154457	0.000896012	0.00128571	0.000857964	0.00162326	0.00102561	0.00107336	0.00107358	0.00110593	0.000991977
M00860	1.61938e-05	0.00043131	3.41189e-06	8.68993e-06	0.000377754	1.7399e-06	0.00035737	6.56886e-05	0.000324935	0.00055035	0.000202546	9.56352e-05	0.000283618	0.000807533	6.29968e-06	3.13855e-05	8.02366e-05	0.000400917	1.01883e-05	0.000234045	6.35195e-07	2.17316e-05	8.10593e-05	0.000191124	0.000365188	0.000128728	1.63296e-05	7.41384e-06	0.000812035	0	0.000114367	0	8.87142e-07	9.00253e-05	0	0.00011763	0.000389056	0.000116396	0.000849402	8.45525e-06	0.000294569	6.02189e-06	0.00052224	1.22593e-05	0.000108502	1.41818e-05	0.000831038	0.000255593	0.000166548
M00636	0	0	0	0	0	0	0	0	0	0	0	0	0	0	0	0	0	0	0	0	0	0	0	0	0	0	0	0	0	0	0	0	0	0	0	0	0	0	0	0	0	0	0	0	0	0	0	0	0
M00344	0.00107871	0.00103799	0.000645047	0.00119342	0.0011015	0.000637294	0.000903138	0.000976069	0.00106483	0.000939232	0.0012706	0.001012	0.00099316	0.00106072	0.000638059	0.00108856	0.00102597	0.00131359	0.00110597	0.00106533	0.00129118	0.00122025	0.00108028	0.00100536	0.00104866	0.00104964	0.00111654	0.00085844	0.000862075	0.00120789	0.00106132	0.000649239	0.00073771	0.00104715	0.000650578	0.000733043	0.00130012	0.0010694	0.0010705	0.00108223	0.000964749	0.00131433	0.00109709	0.00108944	0.00101239	0.00108288	0.00109548	0.00104859	0.00104767
M00014	0.00105702	0.00105674	0.000965224	0.000535014	0.00121152	0.00095182	0.00151621	0.00122104	0.00103492	0.00107294	0.000927219	0.0010356	0.0011618	0.000601434	0.000953145	0.00099817	0.000974419	0.000505558	0.00100848	0.00106159	1.0022e-05	0.000506422	0.00103185	0.000994156	0.00105636	0.000240014	0.00105459	0.00120288	7.23702e-05	3.53837e-05	0.00121884	0.000950336	0.000741481	0.00103822	0.000952908	0.00102098	0.000621995	0.00112689	0.00106207	0.00106634	0.00118327	9.33765e-05	8.82875e-05	8.61261e-05	0.00104209	0.00106508	0.00100522	0.00114618	0.00103717
M00844	0.00118464	0.000712348	0.000958408	0.00114538	0.000736221	0.000946692	0.000924973	0.000888634	0.000507764	0.000698346	0.000640514	0.000281615	0.00149244	0.00177429	0.00096278	2.89399e-05	0.000320267	0.00187532	0.000385219	0.000374025	2.53372e-05	0.000350224	0.000101699	0.000581515	0.000394373	0.000475711	0.00116357	0.00218312	0.00246354	6.60105e-05	0.000666683	0.000951012	0.00147343	0.000260165	0.000941573	0.00121629	0.00108468	0.000529515	0.000244701	0.000963148	0.00126778	0.000179913	0.0022509	6.71296e-05	0.000323086	4.05359e-05	0.000305072	0.000310369	0.000447624
M00152	3.45328e-06	4.43684e-06	0	0	1.09116e-05	0	2.93633e-06	1.5156e-05	3.48204e-06	7.52335e-05	5.37691e-05	1.09009e-05	1.76446e-05	0	4.19979e-06	6.01006e-07	1.23296e-05	5.96009e-05	4.69197e-06	5.34339e-06	0	9.81111e-07	0	1.90849e-06	3.62044e-05	1.15813e-06	1.26522e-06	2.97972e-07	1.97934e-06	9.87226e-06	0	0	0.00109753	1.89123e-05	0	2.54592e-05	2.45003e-07	7.9778e-06	1.63684e-05	0	0.000118373	9.36738e-06	6.20392e-07	4.61097e-07	2.6528e-05	6.47042e-06	1.04306e-05	6.08588e-05	4.20766e-05
M00001	0.0129837	0.0125144	0.00530202	0.0138826	0.0134479	0.00513251	0.0130237	0.0137498	0.0133924	0.0115997	0.0136164	0.0142881	0.0119932	0.0110116	0.00520802	0.0143349	0.0121843	0.0116871	0.0128122	0.0130988	0.0206124	0.0183147	0.0138456	0.0131588	0.0125888	0.0169293	0.011492	0.010451	0.0110801	0.0201695	0.0114812	0.00510186	0.00444979	0.0134526	0.00519016	0.00621766	0.0147596	0.0138292	0.0119863	0.0116602	0.0124046	0.0202338	0.00989838	0.0187299	0.0142268	0.0139686	0.0120045	0.0129933	0.0132426
M00849	0.00089959	0.000749709	0.000932831	0.00273202	0.000684951	0.000945685	0.000349908	0.0010333	0.000818975	0.000820462	0.00137737	0.000177776	0.00171625	0.00206652	0.000944272	0.000492499	0.00055349	0.00264168	0.000698061	0.000149021	0.00641974	0.00424667	0.000234318	0.000413712	0.000237044	0.00409623	0.000790579	0.0027264	0.0040366	0.0060348	0.00043453	0.000954598	0.00257476	0.000227558	0.00094049	0.000946459	0.00368525	0.000509991	0.000176629	0.000554519	0.000584955	0.00631384	0.00287911	0.0050886	0.000195368	6.59449e-05	0.000341408	0.000147597	0.000383455
M00049	0.00429699	0.00408146	0.00196374	0.00489849	0.0041946	0.00191898	0.00369772	0.00411196	0.00445426	0.00388168	0.00400654	0.00413429	0.00395172	0.00429427	0.00194644	0.00434858	0.00379489	0.0044511	0.00465098	0.00429628	0.00517134	0.00485271	0.00425809	0.00407302	0.00422854	0.00397698	0.00494067	0.00413665	0.00421842	0.00484865	0.00387373	0.0019056	0.00221618	0.0042426	0.00193011	0.00235007	0.00502015	0.00398127	0.0041851	0.00481177	0.00398504	0.0051424	0.00394673	0.00434385	0.00410076	0.00428859	0.00426408	0.00421765	0.00414937
M00730	0	8.87369e-07	0	0	0	0	0	0.00016835	0	1.95615e-05	0.000151412	0	0.000232515	0	0	0	0	1.76307e-05	1.53718e-05	0	0	0	4.47485e-07	1.51953e-06	0	1.47334e-06	0	0.000743994	1.46451e-06	0	3.79729e-06	0	2.58848e-06	1.70381e-06	0	3.93272e-05	3.19866e-06	0	5.31156e-06	0	0	0	9.83685e-06	1.22959e-06	8.43377e-07	0	4.02282e-07	0	0
M00878	0.000395009	0.000278794	6.25116e-06	3.49854e-06	0.000156106	2.74722e-07	0.000383619	0.000142665	4.672e-05	0.000421133	0.000467048	0.000144781	0.000792071	0.00035663	5.41443e-06	4.71589e-06	9.76603e-05	0.000530155	8.43066e-06	0.00013189	2.61136e-06	1.81394e-05	6.19766e-05	0.000318038	0.000137605	0.000222827	1.14858e-05	7.0899e-06	0.000874988	1.3163e-05	8.44713e-05	0	0.00220741	7.22707e-05	0	7.4822e-05	0.000155663	0.00018408	0.000192086	1.58849e-05	0.000641416	2.08908e-05	0.000536805	4.93556e-05	0.000148102	1.15818e-05	0.000115177	0.000189205	0.0002046
M00022	0.00742221	0.00643351	0.00326039	0.00751126	0.00629126	0.00319393	0.00567943	0.00585996	0.00580836	0.00611032	0.00616384	0.00642989	0.00581175	0.00631595	0.00321634	0.00606644	0.00576746	0.00670429	0.00710247	0.00652854	0.00134591	0.00314249	0.00642164	0.00629531	0.00630125	0.0016755	0.00732156	0.00580213	0.00670925	0.00138472	0.00585151	0.00316927	0.00405202	0.00641456	0.00320929	0.00370769	0.00437156	0.00624628	0.00630701	0.00746241	0.00645716	0.00181199	0.00625359	0.000940432	0.0063815	0.00642354	0.00630403	0.00629187	0.00624904
M00627	0.000864054	0.00061213	1.00844e-05	0.000522261	0.000602047	4.76184e-06	0.0005029	0.000935014	0.000484893	0.000354226	0.000677767	0.0009435	0.000407921	0.000354446	6.36144e-06	0.0010479	0.000768732	0.000506151	0.00100769	0.000811305	0.00129008	0.00104329	0.000983496	0.000697802	0.000645034	0.000722894	0.00103963	0.00156516	1.48326e-05	0.00117949	0.000538057	2.21048e-07	5.78448e-06	0.0010012	1.29596e-05	0.000165513	0.000673981	0.000786091	0.000187642	0.00105801	0.000350944	0.00119531	1.81311e-05	0.00106395	0.000934653	0.00104298	0.000126202	0.000725403	0.00078858
M00761	0	0	0.00123375	0	1.618e-06	0.00126012	0.00014614	1.40545e-06	0	2.60309e-05	5.67867e-05	0	2.52061e-06	5.95023e-06	0.00124791	0	0.000262773	9.86698e-07	0	0	0	1.24274e-06	6.23197e-06	0	4.53171e-06	2.69167e-07	3.3405e-07	0	2.33194e-07	0	0.00044789	0.00126682	0.00145389	3.46385e-06	0.00125326	0.00098089	2.21864e-06	7.01228e-05	2.06752e-06	0	0	0	8.37653e-06	1.16811e-07	3.22017e-06	1.57536e-06	1.01053e-05	6.01239e-07	7.7617e-05
M00160	2.98238e-06	4.43684e-07	0	0	1.43283e-06	0	2.41376e-07	1.25351e-06	1.7576e-06	5.86845e-06	8.84365e-06	2.58963e-06	2.72956e-06	1.25718e-07	0	0	0	0	0	0	0	2.6163e-07	0	3.26142e-06	0	1.55834e-07	0	0	0	0	3.32263e-07	0	0	0	0	0	0	6.02667e-07	3.22378e-06	0	5.32884e-06	0	0	0	2.47902e-06	0	6.03423e-07	1.24701e-06	5.06104e-06
M00569	3.21783e-06	0.000127319	0.000925983	0.000150437	7.88068e-05	0.00094509	9.96748e-05	0.000175909	1.66806e-05	0.000177541	0.00037452	1.69337e-06	0.00032813	0.000858842	0.000934946	5.83476e-06	0.000259399	0.000894367	0.000143113	5.49182e-06	8.82216e-06	3.27037e-06	4.24168e-05	3.45166e-05	0.000102555	0.000810916	0.00056214	0.00106302	0.00158581	0.000911604	0.000150483	0.00095747	0.000377533	9.75004e-05	0.000946254	0.000815502	0.000514942	0.000144487	0.000101938	0.000473194	6.00569e-05	1.47945e-05	0.00114273	0.000530239	1.23695e-05	1.58064e-05	6.05725e-05	3.68315e-05	3.67679e-05
M00580	9.90988e-05	0.00012987	0.00061764	0.000599944	0.000151863	0.00063006	9.15151e-05	0.000337231	1.48733e-05	0.000142043	0.00035452	4.43936e-06	0.000293449	0.000353288	0.000622145	0.0001043	0.000190396	0.000451681	2.81965e-05	2.52327e-06	0.00128249	0.000849021	4.34542e-05	2.22462e-05	2.39516e-05	0.0014558	4.00485e-05	0.00113527	0.000789081	0.00123353	0.000134167	0.00063341	0.000369493	3.24432e-05	0.000626632	0.000617417	0.000646997	0.000107147	2.91229e-05	5.45339e-06	8.25111e-06	0.00133574	0.00078657	0.0015385	3.78881e-06	1.29013e-05	5.23927e-05	2.38603e-05	5.14126e-05
M00176	6.35718e-06	1.13509e-05	0.00185139	0	0.000168821	0.00189018	0.000190457	9.68998e-05	4.99092e-06	0.000296397	0.000494459	1.98306e-05	0.000991702	1.56198e-05	0.00186635	2.40402e-06	0.000397616	0.000123393	1.63102e-05	2.11509e-06	0	3.27037e-07	9.87002e-06	1.75331e-05	7.31107e-05	1.50759e-05	4.18398e-06	0.0003738	7.34472e-05	1.3163e-05	0.000360319	0.00190023	0.00220572	1.74632e-05	0.0018799	0.00182157	0.000101667	0.000111609	5.81513e-05	2.1013e-06	0.000114463	1.24898e-05	0.000693118	4.47699e-05	1.66695e-05	4.51984e-06	9.55748e-05	7.06567e-05	0.000141474
M00146	0	0	0	0	0	0	0	0	0	0	0	0	0	0	0	0	0	0	0	0	0	0	0	0	0	0	0	0	0	0	0	0	0	0	0	0	0	0	0	0	0	0	0	0	0	0	0	0	0
M00053	0.00607195	0.0067577	0.00322278	0.00739769	0.00660748	0.00319856	0.00577369	0.00611388	0.00652388	0.00631101	0.0064978	0.00709649	0.00578675	0.00624417	0.00321751	0.00749642	0.00650744	0.00625249	0.00652394	0.0070945	0.00775789	0.00713443	0.00736758	0.0066827	0.00684201	0.0059423	0.00604971	0.00521338	0.00673296	0.00639209	0.00594931	0.00317398	0.00331697	0.00734817	0.00322009	0.00347518	0.0065272	0.00664429	0.0064429	0.00608583	0.0053783	0.00778697	0.00626009	0.00656552	0.00697782	0.00745095	0.00651235	0.00690129	0.00695883
M00867	0	5.54606e-08	0.000308534	0	1.94755e-06	0.00031503	3.1057e-05	0	0	1.40193e-05	2.78162e-05	8.21282e-08	1.9154e-06	1.48756e-06	0.000310825	0	6.43305e-05	6.65016e-06	1.93637e-07	1.70692e-06	0	0	1.55799e-06	8.02384e-08	1.73633e-06	5.27709e-07	2.08781e-08	1.37209e-07	6.82685e-07	3.29075e-06	7.55502e-07	0.000316705	0.000364769	8.65964e-07	0.000313316	0.000255641	1.11613e-06	1.7859e-05	1.15012e-06	0	0	0	2.30093e-06	1.82902e-07	5.7503e-08	3.93839e-07	3.26624e-06	4.58723e-06	5.89019e-06
M00073	0	0	0	0	0	0	0	0	0	0	0	0	0	0	0	0	0	0	0	0	0	0	0	0	0	0	0	0	0	0	0	0	0	1.23527e-06	0	0	0	0	0	0	0	0	0	0	0	0	0	0	0
M00125	0.00561623	0.00499237	0.00199079	0.00370545	0.0043911	0.00192566	0.00483934	0.00479667	0.00480798	0.00445516	0.00409182	0.00520674	0.00449565	0.00314573	0.00195838	0.0060058	0.00500847	0.00288985	0.00596059	0.0057335	0.00132682	0.00267022	0.00610823	0.00570012	0.00568672	0.0016234	0.00572396	0.00424428	0.00114916	0.00214813	0.00455126	0.00190223	0.00221974	0.00609305	0.00195386	0.00223955	0.00273275	0.0048816	0.00515616	0.00589472	0.00509644	0.00136437	0.00191253	0.00139909	0.0052082	0.00629679	0.00498442	0.00539732	0.00489764
M00035	0.00324925	0.00299632	0.000693799	0.00366241	0.00248307	0.000645215	0.00225031	0.00227212	0.00262871	0.00249954	0.00175403	0.00226779	0.00217058	0.00295386	0.000674189	0.00607821	0.00420106	0.00186583	0.00308732	0.00358975	0.00386728	0.00343425	0.00594897	0.00417491	0.00407495	0.00125983	0.002687	0.00147441	0.00484669	0.00181578	0.00210482	0.000635867	0.00147198	0.00584227	0.000700058	0.00113365	0.00288516	0.00238323	0.00217343	0.00275516	0.00240342	0.00384539	0.00346713	0.00221167	0.00229889	0.00613123	0.00219044	0.00309149	0.00220328
M00089	0.00188845	0.00164434	0.00127015	0.00189933	0.00153003	0.0012685	0.00122362	0.00151442	0.00122449	0.00193336	0.00173577	0.00129434	0.00175873	0.0022439	0.00128534	0.00128057	0.00127553	0.00269381	0.00137076	0.00131069	0.00386936	0.00288761	0.0011887	0.00146021	0.00131965	0.00266235	0.00222416	0.00224527	0.00250084	0.00357423	0.00147584	0.00126794	0.00220143	0.0012453	0.00126677	0.00154316	0.0030856	0.00135851	0.0012722	0.00202569	0.00191141	0.0036738	0.00255482	0.00313728	0.00130164	0.00110409	0.00129229	0.0013203	0.00142986
M00531	0	3.40713e-05	0	0	6.11709e-05	0	2.41376e-07	9.49625e-07	0	1.91311e-05	2.43435e-05	6.65905e-07	1.6074e-05	0.000303735	3.29395e-07	0	7.35453e-07	0.000463913	1.96616e-06	7.59207e-05	6.14022e-06	1.63519e-06	0	0	6.11249e-05	6.95585e-06	9.01936e-07	3.92614e-07	2.82312e-06	0	1.79976e-06	0	0.000367421	3.23299e-05	5.41487e-07	0.000175903	3.72858e-05	1.47402e-06	1.87721e-05	0	1.0894e-05	2.37902e-06	0	1.84439e-06	3.13072e-07	0	1.07179e-05	3.4137e-05	0
M00033	0.00225165	0.00201351	0.000673789	0.00294446	0.00214751	0.000644437	0.00186988	0.00195187	0.00210616	0.00173195	0.00190962	0.00208829	0.00191129	0.00181643	0.000670442	0.00200462	0.00180897	0.00181234	0.00221589	0.00209211	1.98675e-05	0.000794438	0.00211361	0.00202104	0.0020585	0.00255175	0.00216638	0.00209881	0.00171608	0.00191354	0.0017036	0.000635645	0.00110623	0.00208257	0.000651469	0.000872742	0.00173833	0.00194906	0.00208121	0.00216636	0.0020283	0.000271059	0.00158752	0.00172543	0.00204348	0.00213712	0.00209894	0.00211463	0.00203812
M00638	0	0	0	0	0	0	0	0	0	0	0	0	0	0	0	0	0	4.53654e-06	0	0	0	0	0	0	5.91092e-06	0	0	0	0	0	0	0	4.91095e-07	0	0	0	0	0	0	0	0	0	0	0	0	0	0	0	0
M00086	0.00185755	0.00169181	0.000375324	0.00232702	0.00189294	0.000329636	0.00205329	0.00191798	0.00213759	0.00139612	0.00140246	0.00206777	0.00197613	0.000850539	0.000351588	0.00199273	0.00158566	0.000486275	0.00271047	0.00193724	1.04807e-05	0.000915109	0.00201767	0.00200047	0.00200345	0.000308844	0.00150622	0.000827687	0.000165201	9.68491e-05	0.00170048	0.000318044	0.00110472	0.0019615	0.000337611	0.000415541	0.00052325	0.00181656	0.00203275	0.00177227	0.00194459	0.000248087	0.000455027	0.000144298	0.00210988	0.00211622	0.00202806	0.00206671	0.00200835
M00861	1.30806e-07	1.03526e-06	0	0	0	0	8.04585e-08	5.3179e-07	1.07777e-06	0	2.76523e-06	1.23316e-07	0.000147522	0	0	0	5.40774e-07	2.3889e-06	0	1.11321e-07	0	0	0	2.68697e-07	1.57625e-06	1.68584e-06	3.3405e-07	0	1.00826e-05	0	8.14835e-07	0	8.79878e-07	1.1373e-07	0	0	1.64697e-06	0	1.53513e-07	0	0	0	0	2.56897e-06	0	0	2.47116e-06	0	0
M00091	0	0	0	0	0	0	1.60917e-07	0	0	6.10318e-06	8.15553e-07	0	3.35705e-06	0	0	0	0	0	1.37035e-06	0	0	0	0	0	0	0	3.3405e-07	0	1.35185e-06	3.29075e-06	0	0	2.63963e-06	0	0	0	8.16678e-08	0	0	0	1.5213e-05	0	0	0	1.53341e-07	0	4.88486e-07	5.34435e-07	0
M00173	0.0147692	0.0138984	0.00719017	0.0109527	0.013	0.00702077	0.0132532	0.0126075	0.0137243	0.0115642	0.00996587	0.0127786	0.0110817	0.00851606	0.00710729	0.0177884	0.0151161	0.00746051	0.0180011	0.0169633	0.00138557	0.00610635	0.0182334	0.0155862	0.016829	0.00590675	0.0149819	0.00979081	0.00249783	0.00409728	0.0115482	0.00696549	0.00627601	0.0179564	0.00710855	0.00724424	0.00670347	0.0115844	0.015592	0.0158172	0.0123699	0.00179192	0.00331291	0.00408479	0.0130195	0.0187554	0.01503	0.0157	0.0128509
M00131	9.72414e-05	0.000131719	0.000309202	0.000401317	0.000173906	0.00031503	6.76656e-05	0.000186411	1.20545e-05	0.000186454	0.000294598	3.30567e-05	0.000524208	0.000354174	0.000311731	1.22956e-05	0.000143673	0.000464468	2.14639e-05	8.68302e-06	1.65857e-06	2.73894e-05	5.51716e-05	5.59784e-05	3.99849e-05	0.000166864	3.66077e-05	0.000754849	0.000820965	3.76156e-05	0.000158913	0.000316705	0.000372731	4.26307e-05	0.000313316	0.000415889	0.000197674	0.000110007	4.93355e-05	5.60348e-06	0.000155245	8.62394e-05	0.000792241	1.59151e-05	1.98641e-05	1.25074e-05	9.1658e-05	4.15189e-05	7.38276e-05
M00119	0.00326613	0.00226719	0.00157666	0.00328453	0.0014878	0.0015828	0.00200519	0.00120523	0.00198708	0.00196221	0.00134576	0.000702297	0.00285161	0.00240896	0.00162239	0.00393296	0.00325673	0.00312799	0.00422826	0.00303157	2.25141e-05	0.000316964	0.00411006	0.00324291	0.00382086	0.00133433	0.00475555	0.00437502	0.00103045	7.62086e-05	0.00128299	0.00158464	0.00221223	0.00401754	0.00161463	0.00186152	0.00254462	0.000496839	0.00342838	0.00456687	0.0017015	0.000248013	0.000982893	0.000679993	0.000988796	0.00406345	0.00343454	0.00235811	0.000908592
M00575	0.000518934	0.000702284	0.00035261	1.95625e-05	0.00126497	0.000324462	0.0015348	0.00151472	0.000981326	0.00050303	0.00120712	0.00171228	0.000403213	0.000179221	0.000315643	1.44742e-05	0.000286541	2.38364e-05	4.52813e-06	0.000643063	3.81117e-06	0.000692005	2.86557e-05	0.000255107	0.000131071	0.000194381	3.3405e-07	1.01694e-06	7.49376e-06	7.91736e-06	0.00122628	0.000317147	0.00073079	1.47095e-05	0.000313316	0.000273187	1.43191e-05	0.00166575	0.000316404	9.25234e-05	0.00101098	7.28574e-06	6.6951e-06	6.21456e-05	0.00158486	0.000107348	0.000246081	0.00104579	0.00161575
M00543	0	0	0	0	0	0	0	0	0	0	0	0	0	0	0	0	0	0	0	0	0	0	0	0	0	0	0	0	2.03904e-07	0	0	0	0	0	0	0	0	0	0	0	0	0	0	0	0	0	0	0	0
M00020	0.00277966	0.00204572	0.000983182	0.00137158	0.00212921	0.000961527	0.00213652	0.00181064	0.00206955	0.00192593	0.0016686	0.00214228	0.00192402	0.00100827	0.000978653	0.002009	0.00180744	0.000474148	0.00176143	0.00253164	5.96378e-06	0.000773546	0.00209156	0.00202929	0.0022598	0.000458441	0.00100409	0.000636987	0.00095927	4.67059e-05	0.00190214	0.000957913	0.00147584	0.00199608	0.000970007	0.00101682	0.000616384	0.00193417	0.00283317	0.00121855	0.00234218	0.000122668	0.00123883	0.000156806	0.0022113	0.00212525	0.00281069	0.0023563	0.00200103
M00042	0	0	0	0	0	0	0	0	0	0	3.58512e-06	0	0	0	0	0	0	0	0	0	0	0	0	0	0	0	3.3405e-07	0	3.9429e-07	0	0	0	2.14854e-07	0	0	0	2.58615e-07	0	7.29189e-07	0	0	0	0	0	0	0	9.19502e-07	0	0
M00422	0	0	0	0	0	0	0	0	0	0	0	0	0	0	0	0	0	0	0	0	0	0	0	0	0	0	0	0	0	0	0	0	0	0	0	0	1.9328e-06	4.01778e-08	2.76324e-07	0	0	0	0	0	0	0	0	0	0
M00698	0	0	0	0	5.14717e-07	0	3.21834e-07	0	0	9.85899e-06	1.79383e-05	0	8.19434e-06	0	0	0	0	5.63872e-06	0	0	0	0	0	0	4.43319e-06	0	5.01076e-07	0	9.78966e-07	6.58151e-06	2.37331e-07	0	1.86718e-06	0	0	2.46312e-06	6.53342e-07	1.75778e-08	4.6054e-08	0	1.16461e-05	0	0	0	8.43377e-07	0	2.98838e-06	6.90312e-07	5.67482e-06
M00055	0	0	0	0	0	0	0	0	0	0	0	0	0	0	0	0	0	0	0	0	0	0	0	0	0	0	0	0	0	0	0	0	0	0	0	0	0	0	0	0	0	0	0	0	0	0	0	0	0
M00540	0	0	0	0	0	0	0	0	0	0	0	0	4.5179e-06	0	0	0	0	1.89194e-07	0	0	0	0	0	0	0	0	3.3405e-07	0	8.15617e-07	0	0	0	2.45547e-07	0	0	0	3.67505e-07	0	0	0	1.50411e-06	0	0	0	0	0	0	0	0
M00851	0	0	0	0	0	0	8.04585e-08	0	0	0	6.11665e-06	0	0	0	0	0	0	1.495e-06	0	0	0	0	0	0	0	3.25834e-07	0	0	2.03904e-07	0	0	0	0	0	0	0	5.71675e-07	0	0	0	0	0	3.12991e-07	0	0	0	8.62033e-08	0	0
M00804	0	7.1655e-05	0.00123375	0	3.38148e-06	0.00126039	0.000126548	0.000171236	7.95894e-07	7.34479e-05	0.000125804	5.30257e-06	0.000469514	0.000613671	0.0012466	0	0.000263725	0.000931401	1.53718e-05	7.71824e-06	1.52447e-05	6.40993e-06	8.76771e-06	3.70616e-06	0.000133045	0.000110781	5.76237e-07	0.000744155	2.40325e-05	0	0.000231714	0.00126682	0.000732696	6.99833e-05	0.00125435	0.00107004	3.62061e-06	8.5197e-05	2.48618e-05	0	2.32062e-05	0	3.13107e-05	2.04903e-06	1.2804e-05	1.57536e-06	8.21903e-05	9.75343e-06	8.12981e-05
M00087	3.92419e-07	4.16324e-05	0.00154296	0	2.23026e-05	0.00157515	0.00015892	0.000179175	6.93091e-06	0.000242551	0.000493465	1.08271e-05	0.00100166	8.31781e-06	0.00155454	1.45243e-06	0.000346528	0.000210989	2.18214e-05	4.3044e-06	0	3.27037e-07	2.24078e-05	1.65665e-05	4.21439e-05	1.90011e-05	7.37834e-06	0.000746624	4.09634e-05	3.29075e-05	0.000601419	0.00158353	0.00512056	2.2803e-05	0.00156658	0.00131886	3.01218e-05	9.6281e-05	9.81273e-05	9.00559e-07	7.96318e-05	1.87348e-05	3.97856e-05	1.34739e-05	1.14111e-05	1.9692e-06	7.96332e-05	2.32145e-05	0.00010668
M00763	0	0	0	0	0	0	0.000116263	7.02723e-06	0	0.000109936	8.92011e-07	0	4.58849e-06	0	2.30576e-05	0	1.29786e-06	7.47499e-06	0	0	0	6.2137e-06	0	0	3.20175e-06	1.41667e-06	0	5.67566e-07	0	0	0	0	0	0	0	0	0	0	5.80281e-05	0	0	0	0	0	1.55897e-05	0	5.74689e-07	3.89692e-07	5.38408e-07
M00104	0	0	0	0	0	0	8.04585e-08	0	0	1.5258e-05	2.59957e-06	0	3.60804e-05	0	0	0	0	1.88163e-05	0	0	0	0	0	0	1.97031e-07	3.25834e-07	5.67886e-07	5.67566e-08	0	0	6.9617e-07	0	6.95717e-07	1.23527e-06	0	0	9.52791e-08	0	7.67567e-08	0	0	3.12246e-06	0	0	1.02228e-07	0	2.24129e-06	9.79797e-07	0
M00872	0	0	0	0	0	0	0	0	0	0	0	0	0	0	0	0	0	0	0	0	0	0	0	0	0	0	0	0	0	0	0	0	0	0	0	0	0	0	0	0	0	0	0	0	0	0	0	0	0
M00061	0.000987849	0.00103376	0.00189903	0.000545962	0.00123275	0.00189032	0.00173044	0.0010668	0.00123471	0.000522397	0.000471297	0.000236371	0.00109905	0.00022032	0.00187189	9.91659e-06	0.00058131	6.65856e-05	0.000412953	0.00108367	9.88082e-07	0.000601246	2.1977e-05	0.00047622	0.000158117	0.000346248	9.73089e-05	0.0001134	6.76602e-05	2.28724e-05	0.00105486	0.00191206	0.000376003	2.54286e-05	0.00188566	0.00162958	0.000686712	0.000546709	0.000212355	0.000111326	0.0014157	1.87348e-05	0.000313785	1.52597e-05	0.000197228	2.7772e-05	0.000220207	0.000880979	0.00110148
M00415	0	0	0	0	0	0	0	0	0	0	0	0	0	0	0	0	0	0	0	0	0	0	0	0	0	0	0	0	0	0	0	0	0	0	0	0	0	0	0	0	0	0	0	0	0	0	0	0	0
M00862	0	0	0	0	0	0	8.04585e-08	0	0	0	2.59957e-06	0	0	0	0	0	0	1.495e-06	0	0	0	0	0	0	0	3.25834e-07	0	0	0	0	0	0	0	0	0	0	0	0	0	0	0	0	0	0	0	0	8.62033e-08	0	0
M00167	0.0053998	0.00431125	0.00227418	0.004479	0.0043152	0.00223474	0.00411638	0.00407567	0.00497576	0.00441092	0.00414749	0.00432949	0.00401726	0.00375876	0.00226006	0.00417186	0.00383401	0.00403554	0.00483468	0.00451269	0.00260723	0.00320984	0.00426193	0.00439791	0.00424722	0.00444824	0.00445137	0.00389633	0.00266644	0.00246968	0.00373471	0.00224706	0.00148934	0.0042352	0.00226072	0.00255437	0.00452153	0.0041414	0.00431499	0.00437365	0.0044366	0.0027216	0.00297268	0.00390195	0.00428467	0.00427793	0.00427	0.00428994	0.00431219
M00060	0.00728408	0.00645966	0.00297716	0.00400373	0.00629051	0.00289131	0.00680081	0.00629261	0.00709043	0.00469881	0.00534111	0.00764501	0.00380932	0.00442964	0.00292478	0.00789626	0.00667772	0.00382596	0.00705603	0.00828824	6.43665e-05	0.00285645	0.00799931	0.00698641	0.00781429	0.00102737	0.00779963	0.00342138	0.00028319	4.5647e-05	0.00618109	0.00285211	0.00330664	0.00795406	0.00291919	0.00293118	0.00258713	0.00695953	0.00777281	0.0079528	0.00563273	0.000135381	0.00192065	0.000454301	0.00766224	0.00844996	0.00768541	0.00772772	0.00711188
M00597	0	0	0	0	0	0	0	0	0	0	0	0	3.26293e-06	0	0	0	0	0	0	0	0	0	0	0	0	0	0	0	9.01234e-07	0	0	0	1.75976e-06	0	0	0	1.63336e-07	0	0	0	1.0142e-05	0	0	0	1.53341e-07	0	0	0	0
M00094	0	0	0	0	0	0	0	0	0	0	0	0	0	0	0	0	0	0	0	0	0	0	0	0	0	0	0	0	0	0	0	0	0	0	0	0	0	0	0	0	0	0	0	0	0	0	0	0	0
M00128	9.94127e-07	5.54606e-08	9.54375e-08	0	0	0	4.42522e-07	0	0	2.09308e-05	3.28535e-05	3.32952e-06	4.16117e-06	0	0	0	0	2.4919e-05	1.56399e-06	0	0	0	0	2.96493e-07	1.93336e-06	5.27709e-07	2.54713e-07	1.93966e-07	7.60416e-07	0	5.93326e-08	0	0.000364904	2.47053e-06	0	1.04186e-05	6.2612e-07	1.75778e-08	1.00168e-06	0	2.21319e-06	3.12246e-06	2.06797e-07	1.53699e-07	1.59731e-07	0	3.30446e-06	2.24908e-06	0
M00135	0.000566199	0.000830066	0.000331311	0.000779912	0.000848936	0.00032144	0.000529334	0.000998841	0.000890788	0.00069133	0.000799212	0.000933982	0.000816944	0.000451244	0.000316796	0.0009864	0.000825322	7.08221e-05	0.000896912	0.000965298	2.54078e-06	0.000354105	0.00100052	0.000847237	0.000902902	0.000138693	0.000492101	0.00124159	0.000815334	2.5935e-05	0.000866471	0.000316926	0.000743564	0.000997214	0.000325193	0.000367648	0.000212654	0.000909359	0.000981711	0.000601356	0.000608398	1.48689e-05	0.000539242	6.60282e-05	0.000955719	0.00105144	0.000922557	0.00090315	0.000872337
M00126	0.00673996	0.00686313	0.00266462	0.00576624	0.00661593	0.00257445	0.00659276	0.00748349	0.00707794	0.00607826	0.00653304	0.00790907	0.00613757	0.00623362	0.00258933	0.00852137	0.00688866	0.0050746	0.00711218	0.0076716	0.00903086	0.008532	0.00827219	0.00733302	0.00775752	0.00309275	0.00686168	0.0058625	0.00598911	0.00382203	0.00630004	0.00253698	0.00332029	0.00825371	0.00260479	0.00290464	0.00605207	0.00723046	0.00721557	0.0070844	0.00636408	0.00864989	0.00534744	0.0049893	0.00778363	0.0084782	0.00717543	0.00756636	0.00722355
M00028	0.00042049	0.000277617	0.00160112	0.000454246	0.000633058	0.00157579	0.00136878	0.00117362	0.000604614	0.000355381	0.000550078	0.000222813	0.0016074	0.00109974	0.00157603	1.3172e-05	0.00035711	0.00151397	0.000389747	0.000289879	1.84207e-05	0.000553739	4.39218e-05	0.000355248	0.000408063	0.000235396	0.00166061	0.00207843	0.000111751	1.64538e-05	0.000821191	0.00158353	0.00257589	0.000154053	0.00156821	0.00175742	0.00096777	0.000535695	0.000219591	0.00140127	0.00138747	2.87713e-05	6.74658e-05	5.33698e-05	0.00022644	4.50167e-05	0.000237084	0.000391852	0.000422432
M00618	0.00479502	0.00435792	0.00135001	0.00514305	0.00438772	0.00128828	0.00376849	0.00421861	0.00456811	0.00404821	0.00401909	0.00434957	0.00392236	0.00449551	0.00132102	0.00444213	0.00368721	0.00438611	0.00452235	0.00434202	0.00645214	0.00570183	0.00428481	0.00435544	0.00426057	0.00657411	0.0043922	0.00347068	0.00503987	0.00514138	0.00364471	0.00127219	0.00147809	0.00429266	0.00130348	0.00177028	0.00504099	0.00404326	0.00420193	0.00435766	0.00433718	0.00638566	0.00419533	0.00693183	0.00440285	0.00428056	0.0041706	0.00426537	0.00419384
M00006	0.000675457	0.000706752	0.000942876	0.00196821	0.00101538	0.000955254	0.00108122	0.00130408	0.000602989	0.000987471	0.00188947	0.00170986	0.000920994	0.00140802	0.000937993	0.000315853	0.000482652	0.00171766	0.000153897	9.94094e-05	0.00385892	0.00285603	0.00014859	0.000278398	0.000210741	0.00249066	0.000624065	0.00110294	0.00238252	0.00365744	0.00140663	0.000950115	0.00110306	0.000144171	0.000941573	0.000933473	0.00204713	0.00182528	0.000293625	0.000543687	0.000717624	0.0038668	0.0023824	0.00312743	0.00156603	0.000128847	0.000441275	0.000566345	0.00123267
M00166	0.00291728	0.00217882	0.00129224	0.0025147	0.00209877	0.00127509	0.00193927	0.00216563	0.00220886	0.00215576	0.00204807	0.00216352	0.00218895	0.00213448	0.00128604	0.00217706	0.00194777	0.00225314	0.00233745	0.00229664	0.00258849	0.00243147	0.00213614	0.00215919	0.00217783	0.00195015	0.0027191	0.00240848	0.00174169	0.00242235	0.00193426	0.00126906	0.0014736	0.00214682	0.00127864	0.00161129	0.00260783	0.00205752	0.00216585	0.00263125	0.00226711	0.00256993	0.00164735	0.00217984	0.0021468	0.00214083	0.00216873	0.00215432	0.00213551
M00651	0.00020166	0.000738512	0.000323629	0.000218001	0.000966649	0.000321394	0.000826662	0.000571124	0.000630503	0.000728471	0.000990682	0.000908229	0.000478387	0.000699536	0.000318319	3.71452e-05	0.000293045	0.000803899	1.23332e-05	0.000535873	2.68194e-06	0.000231128	0.000117402	0.00029796	0.000371707	0.000271514	1.66915e-05	1.00502e-06	0.000842322	2.3133e-06	0.000647274	0.000309571	0.0003672	4.57402e-05	0.000307552	0.000469167	0.00031621	0.000999365	0.000970719	5.65181e-05	0.000362819	1.24898e-05	0.000576938	5.10608e-05	0.000932673	6.76981e-05	0.000959677	0.000741254	0.000783953
M00673	0	1.51592e-06	0	0	0	1.37361e-07	1.77009e-06	1.44343e-06	0	2.57429e-05	6.80477e-08	2.39232e-06	4.76889e-06	9.11455e-07	1.64697e-06	0	4.32619e-07	0	0	9.64779e-07	0	3.20496e-06	0	8.33886e-07	1.47773e-06	4.25001e-07	0	0	0	0	0	0	0	0	0	0	0	9.04e-08	1.86519e-06	0	1.05717e-05	0	0	0	5.9292e-06	0	1.40224e-05	4.32001e-06	2.00826e-05
M00819	0	0	0	0	0	0	0	0	0	0	0	0	0	0	0	0	0	0	0	0	0	0	0	0	0	0	0	0	0	0	0	0	0	0	0	0	0	0	7.67567e-08	0	0	0	0	0	0	0	0	0	0
M00745	0	1.10921e-07	0.000617068	0	8.08999e-07	0.00063006	8.48572e-05	1.53839e-06	0	2.6552e-05	0.000181077	0	7.92263e-06	2.97512e-06	0.000626262	0	0.000128921	1.82709e-05	3.87274e-07	0	0	1.24274e-06	3.11598e-06	0	4.9504e-06	2.34459e-06	2.14627e-06	8.27796e-07	1.9523e-06	0	9.96788e-07	0.00063341	0.00363528	1.73193e-06	0.000626632	0.000514491	2.06892e-06	3.53163e-05	5.53938e-06	0	0	0	4.60186e-06	3.65804e-07	3.55241e-06	7.87678e-07	2.01239e-05	7.17033e-06	1.14573e-05
M00097	0	1.73776e-06	0	0	5.14717e-07	0	1.60917e-07	5.3179e-07	6.79826e-07	4.41307e-05	1.38305e-05	1.23316e-07	2.50053e-05	6.91449e-07	0	0	1.01666e-06	5.55726e-05	4.70687e-06	1.11321e-07	0	0	0	2.68697e-07	2.70917e-06	1.02e-06	9.68746e-07	4.25675e-07	2.96393e-06	3.29075e-06	1.13128e-06	0	4.96087e-06	1.23527e-06	0	0.000111565	3.26671e-07	4.01778e-07	1.1383e-05	0	1.74691e-05	9.36738e-06	3.24169e-07	4.61097e-07	4.34467e-07	0	2.13497e-05	3.74104e-06	0
M00338	1.30806e-07	1.10921e-07	0	0	0	0	0	0	0	1.87399e-05	9.01033e-06	0	1.55177e-05	0	0	0	1.29786e-06	3.21682e-05	0	0	0	0	0	0	4.48245e-06	7.08335e-07	8.68531e-07	1.7027e-07	1.12654e-06	0	0.000108254	0	0.000728897	2.47053e-06	0	9.7904e-06	8.09872e-06	2.96311e-07	4.48259e-06	4.5028e-07	0	6.24492e-06	6.25982e-07	6.5871e-07	2.04455e-07	0	4.2527e-06	2.49403e-06	2.50521e-05
M00003	0.0110412	0.0100047	0.00430228	0.010377	0.010323	0.00416402	0.00986529	0.0108041	0.0101472	0.00918419	0.0105566	0.0104802	0.00939415	0.00905114	0.00422509	0.0110986	0.00957443	0.0103935	0.0102881	0.0104525	0.0167487	0.0147135	0.0107387	0.0102061	0.00989338	0.0142757	0.00922277	0.00862309	0.00772619	0.0156079	0.00879226	0.00414682	0.00370876	0.0103689	0.00421404	0.00494818	0.0112992	0.0102898	0.00966069	0.00937673	0.00980761	0.0163249	0.00768082	0.0154442	0.0105333	0.0107523	0.00974383	0.0101191	0.0100285
M00769	0	0	0	0	0	0	1.60917e-07	0	0	3.28633e-06	1.80505e-05	0	1.23552e-06	0	0	0	0	3.422e-06	0	0	0	0	0	0	0	9.06668e-07	2.33835e-07	5.67566e-08	7.77315e-08	0	5.93326e-08	0	0.000363272	0	0	0	3.67505e-07	1.75778e-08	4.6054e-07	0	0	0	0	0	2.61958e-07	0	1.95394e-06	2.89485e-07	0
M00797	0	0	0	0	0	0	0	0	0	0	0	0	0	0	0	0	0	0	0	0	0	0	0	0	0	0	0	0	0	0	0	0	0	0	0	0	0	0	7.67567e-08	0	0	0	0	0	0	0	0	0	0
M00827	0	0	0	0	0	0	0	0	0	0	0	0	0	0	0	0	0	0	0	0	0	0	0	0	0	0	0	0	0	0	0	0	0	0	0	0	0	0	0	0	0	0	0	0	0	0	0	0	0
M00525	0.00560992	0.00507728	0.00229892	0.00588955	0.00530356	0.00224124	0.00457905	0.00503088	0.00546307	0.00472663	0.00523036	0.00519688	0.00510748	0.00594914	0.00229463	0.00508697	0.00475463	0.0057968	0.0058891	0.005323	0.00134728	0.0027097	0.00534301	0.00513878	0.00523824	0.00927867	0.00597573	0.00612765	0.00739919	0.00318022	0.00457266	0.00221696	0.00332157	0.00535647	0.00225062	0.00290335	0.00469185	0.00484969	0.00524826	0.00592202	0.00489719	0.00169275	0.00639653	0.00667468	0.00514412	0.00537575	0.0053409	0.00535921	0.0049648
M00803	0	0	0	0	0	0	0	0	0	0	0	0	0	0	0	0	0	0	0	0	0	0	0	0	0	0	0	0	0	0	0	0	0	0	0	0	0	0	7.67567e-08	0	0	0	0	0	0	0	0	0	0
M00008	0.000477338	0.000809773	0.00126598	0.00159801	0.00123977	0.00126969	0.00140282	0.00145729	0.000947423	0.000891516	0.00176829	0.00174268	0.000953265	0.0011219	0.00124826	0.000211404	0.000543863	0.00134629	0.000246485	0.000360456	0.00257692	0.0022018	0.00010704	0.000401661	0.000221282	0.00177554	0.000622403	0.000743311	0.00160595	0.00242913	0.00165312	0.00126794	0.00183231	0.000115916	0.00125435	0.00117861	0.00160234	0.00189869	0.00031752	0.000564759	0.00106372	0.00253395	0.00160889	0.00210898	0.00160827	0.000121736	0.000372043	0.000800535	0.00148876
M00617	0.0021607	0.0023789	0.00098886	0.00238525	0.00254734	0.000962946	0.0026759	0.00281672	0.00265821	0.0022317	0.00260891	0.00297076	0.00218169	0.00185872	0.00097925	0.00226312	0.00198038	0.0017956	0.00232704	0.00242428	0.00386509	0.00346655	0.00212978	0.00221373	0.00212432	0.00390493	0.00219954	0.00248751	0.00173208	0.00270018	0.00235311	0.000953247	0.00184027	0.0021041	0.000964785	0.00117131	0.00256745	0.00274435	0.00224145	0.00220946	0.00228975	0.0037422	0.00159576	0.00425805	0.00302052	0.0021751	0.00207902	0.00249963	0.00290288
M00005	0.00117512	0.00113904	0.000338016	0.00157826	0.00113131	0.000322218	0.000959217	0.00111641	0.00111388	0.00110236	0.00111179	0.00107028	0.000958431	0.00146115	0.000331886	0.00118251	0.000966103	0.00129254	0.00110923	0.00106988	0.00257367	0.00205756	0.00109835	0.00109021	0.00106046	0.00176747	0.0010961	0.000875147	0.00242753	0.00241551	0.000885807	0.000317823	0.000371342	0.00110567	0.000325734	0.000424724	0.00149864	0.00106612	0.00107471	0.00109529	0.00115312	0.00254176	0.00186733	0.00209368	0.00106973	0.00108063	0.00108229	0.00107	0.00106376
M00539	0	0	0	0	0	0	0	0	0	0	0	0	0	0	0	0	0	0	0	0	0	0	0	0	0	0	0	0	0	0	0	0	0	0	0	0	0	0	0	0	0	0	0	0	0	0	7.47096e-07	0	0
M00074	0	0	0	0	0	0	0	0	0	0	0	0	0	0	0	0	0	0	0	0	0	0	0	0	2.46289e-07	0	0	0	0	0	0	0	0	1.23527e-06	0	0	0	0	2.45621e-07	0	0	0	0	0	0	0	0	0	0
M00554	0.000605842	0.000826744	0.000643042	0.000652384	0.000872669	0.000635096	0.00113844	0.00077354	0.000892573	0.000817938	0.000936404	0.000945471	0.000835695	0.000801991	0.000632809	0.000982744	0.00101103	0.000804275	0.00107281	0.000753938	7.26946e-06	0.000360171	0.00106043	0.00097771	0.000703326	0.00173339	0.000535282	0.000198961	0.00164144	0.00189854	0.000927319	0.000635424	3.50703e-06	0.00101776	0.000639592	0.00065099	0.000578334	0.00100716	0.000230383	0.000634877	0.000774523	0.000244667	0.00178329	0.00112447	0.000946959	0.00107568	0.000289345	0.000843969	0.000971757
M00144	0.00606514	0.0077247	0.00424127	0.00397194	0.00806072	0.00416018	0.00833965	0.00769492	0.00873275	0.00577152	0.00667678	0.00960174	0.00464479	0.00307714	0.00415299	0.0098501	0.00852306	0.00127631	0.00883427	0.00959053	3.3383e-05	0.00358865	0.0100532	0.00812147	0.008982	0.00114245	0.00544328	0.00156806	0.000137709	7.8359e-05	0.0078026	0.00411938	0.00478101	0.00977265	0.00419242	0.0035751	0.00143323	0.00870607	0.00986846	0.00642059	0.00606147	0.000170843	0.000126217	0.000579009	0.00960043	0.0105413	0.00938171	0.00898925	0.00877154
M00112	0	0	0	0	0	0	0	0	0	0	0	0	1.47459e-06	3.45724e-07	0	0	0	0	2.97903e-07	0	0	0	0	0	0	2.83334e-08	0	4.25675e-08	5.06944e-07	0	0	0	1.22774e-07	0	0	5.57825e-05	0	2.00889e-07	0	0	0	0	0	0	0	0	1.72407e-06	0	0
M00029	0.00118783	0.000751946	0.00095879	0.00114538	0.000743789	0.000946784	0.000937202	0.0010125	0.000517812	0.000734535	0.000704951	0.000302455	0.00159269	0.00177441	0.00096418	2.93571e-05	0.000324679	0.00188738	0.000393098	0.000376499	2.53372e-05	0.000351598	0.000101922	0.000598606	0.000409299	0.00177787	0.00116373	0.00255523	0.00246546	6.93013e-05	0.000669161	0.000951012	0.00147604	0.000267534	0.000942115	0.00123771	0.00108817	0.000547481	0.000265394	0.000963148	0.00133634	0.000179913	0.00225582	0.00111896	0.000345397	4.26927e-05	0.000307313	0.000361901	0.000472418
M00137	0	0	0	0	0	0	0	0	0	0	0	0	0	0	0	0	0	0	0	0	0	0	0	0	0	0	0	0	0	0	0	0	0	0	0	0	0	0	7.67567e-08	0	0	0	0	0	0	0	0	0	0
M00098	0	3.49401e-06	2.86313e-07	0	0	0	4.82751e-07	0.000168881	1.64816e-05	2.51952e-05	7.89682e-05	1.23316e-07	7.61037e-05	0	0	0	2.02249e-06	3.52098e-05	1.69358e-05	1.11321e-07	0	0	4.47485e-07	1.78822e-06	8.00438e-07	9.77148e-06	2.33835e-07	0.000744283	2.59781e-06	0	9.12536e-06	0	0.000366029	1.70381e-06	0	4.99186e-05	1.87836e-06	1.75778e-08	5.91794e-06	0	7.52054e-07	0	1.04852e-05	4.63293e-06	1.59731e-07	0	3.00562e-05	3.80785e-06	0
M00718	0.00111295	0.000837054	0.00125917	0.000532381	0.00090052	0.00126708	0.000956569	0.000816172	0.000887178	0.000693429	0.00081973	0.00102831	0.00046668	0.000558701	0.00126162	0.000984698	0.00102834	0.00052452	0.00100171	0.00104196	8.04581e-06	0.000362989	0.001004	0.000788627	0.000984403	0.000122893	0.0010368	0.000443624	1.36131e-05	9.48128e-06	0.000939938	0.00128933	0.00219553	0.00100938	0.00128297	0.00109071	0.000323541	0.00093117	0.000971747	0.00107293	0.000748574	2.03703e-05	0.000424734	6.05205e-05	0.00110069	0.00106057	0.00097756	0.00102328	0.000922557
M00622	0	0	0	0	0	0	1.60917e-07	0	0	0	5.04139e-05	0	2.2213e-06	0	0	0	0	7.93895e-06	1.37035e-06	0	0	0	0	0	1.52699e-06	0	3.3405e-07	0	4.50617e-07	3.29075e-06	0	0	1.5756e-06	0	0	2.46312e-06	4.08339e-07	1.23044e-07	2.76324e-07	0	8.07921e-06	0	0	0	0	0	7.47096e-07	1.09114e-06	5.67482e-06
M00595	1.98825e-06	0	0	0	0	0	7.24127e-07	0	0	0	0	6.65905e-06	1.22673e-05	0	0	0	0	1.23724e-06	0	0	0	0	0	5.92986e-07	9.16193e-06	1.275e-07	0	0	2.7037e-06	0	0	0	0.000369917	0	0	0	0	0	5.86882e-05	0	3.33482e-05	0	0	0	1.53341e-07	0	2.72977e-06	1.6033e-06	0
M00564	7.84837e-07	4.12627e-05	0	0	1.90677e-05	0	1.74313e-06	2.526e-05	2.16052e-05	7.63681e-05	3.31318e-07	1.19197e-06	1.12947e-05	0.0001018	6.99964e-06	1.00168e-06	2.10794e-05	1.84555e-05	0	1.00931e-05	0	1.63519e-06	0	1.37739e-06	7.28891e-05	8.86481e-06	4.0086e-07	5.67566e-08	3.88657e-06	3.29075e-06	1.16292e-06	0	9.20802e-07	3.36077e-05	5.41487e-07	1.75937e-06	4.49173e-07	1.32084e-05	2.06169e-05	0	0.000171576	3.12246e-06	0	0	4.35489e-05	1.0784e-05	5.37334e-06	9.00968e-05	8.74644e-05
M00175	0.000764432	1.49004e-05	5.72625e-07	0	2.7334e-05	5.9523e-07	5.39072e-06	6.00163e-06	1.30328e-05	6.48111e-06	2.59193e-05	1.3688e-05	2.5523e-05	3.64582e-06	1.04995e-06	0	3.9801e-06	0	2.97903e-07	0.000161118	0	5.49422e-06	2.48603e-06	1.57141e-05	1.82254e-06	2.07259e-05	5.01076e-07	6.72566e-06	3.37963e-07	0	2.59534e-05	0	3.06934e-07	1.77495e-06	0	1.24191e-06	1.9328e-06	6.77498e-06	1.16773e-05	1.7761e-06	0.000146944	4.75804e-06	0	1.09785e-06	1.41245e-05	1.92045e-06	4.41217e-05	1.31382e-05	1.39582e-05
M00374	0.00604618	0.00622148	0.00420054	0.00586431	0.0063129	0.00414342	0.00624658	0.00644323	0.00654471	0.0055299	0.00566968	0.00698414	0.0059356	0.00478345	0.00414181	0.00702693	0.00632912	0.00437397	0.00708713	0.00700712	0.00134326	0.00344969	0.00716946	0.00649992	0.00712708	0.00248676	0.00682108	0.0054984	0.00284951	0.00227484	0.00589123	0.00411315	0.00552599	0.00713093	0.00415536	0.00426839	0.00357501	0.0063778	0.00703595	0.0070346	0.00575514	0.00169386	0.00257573	0.00201439	0.00692332	0.00740067	0.00683083	0.00710657	0.00663452
M00159	0.000294875	0.00232392	4.37104e-05	0.00170695	0.00156095	1.09889e-06	0.00114134	0.000952124	0.00155844	0.00366905	0.00206728	0.00108209	0.00220512	0.00140022	0.000109689	6.81435e-05	0.000813669	0.00361047	0.000819829	0.000406735	1.01631e-05	0.000143787	0.00058444	0.00250904	0.000658552	0.00128864	0.000424857	0.00025614	0.000577691	5.21307e-06	0.000850607	7.17333e-06	4.40348e-07	0.000366278	0	0.000236853	0.00245972	0.0015718	0.000649618	0.000153795	0.00371587	5.4197e-05	0.000451215	0.00010114	0.00123831	0.000107781	0.000473925	0.00119768	0.00118161
M00873	0.00193545	0.00175306	0.000980128	0.00147541	0.00183708	0.000959192	0.00174058	0.00179375	0.00180641	0.00170696	0.00176992	0.00195905	0.00132088	0.00181144	0.000966198	0.00197936	0.00183792	0.00177835	0.00200212	0.00208029	1.90559e-05	0.000717334	0.00208155	0.00190008	0.00201799	0.000568462	0.00207463	0.00163438	0.00165866	1.89626e-05	0.00167322	0.000943202	0.00110696	0.00205916	0.000959021	0.00114656	0.000937876	0.00188547	0.00202836	0.00214054	0.00177422	4.65395e-05	0.00156983	0.000127877	0.00194855	0.00213678	0.00200608	0.00205852	0.00182795
M00550	0.000424335	0.000190562	0.00278062	0.00191698	0.000475815	0.00283527	0.000669199	0.000266844	0.00116476	0.00013799	0.00112253	2.67814e-05	0.000599129	0.00151701	0.0027994	2.10347e-05	0.000826407	0.00299455	0.000842887	2.3525e-05	1.95499e-05	9.94186e-05	0.00014869	0.000301338	0.000192474	0.000408877	0.000264251	0.00132884	7.35103e-05	3.8479e-05	0.000421293	0.00285016	7.069e-06	0.000111456	0.00281408	0.00233572	0.00133329	0.000574753	3.32185e-05	9.40584e-05	9.14489e-05	0.000154041	0.000452723	6.22393e-06	1.17817e-05	5.29148e-05	0.000190839	5.95672e-05	9.9728e-05
M00373	0.000892439	0.00048173	0.000939058	0.000943929	0.000426712	0.000946829	0.000335271	0.000489817	0.0002197	0.000760075	0.000571061	0.000244905	0.00156445	0.00158139	0.000961916	0.000106687	0.000314352	0.00248451	0.000370606	0.000226921	0.00130755	0.000870785	8.66631e-05	0.000483916	0.000534298	0.000894808	0.00116287	0.00141688	0.000983328	0.0012346	0.000296058	0.000951012	0.00258894	0.000220523	0.000942115	0.000981367	0.00128637	0.000257136	0.000175647	0.000964749	0.00111705	0.00129827	0.000606209	0.00106207	0.000235023	1.84655e-05	0.000308484	0.000436061	0.000426173
M00801	0	0	0	0	0	0	0	0	0	0	0	0	0	0	0	0	0	0	0	0	0	0	0	0	0	0	0	0	0	0	0	0	0	0	0	0	0	0	7.67567e-08	0	0	0	0	0	0	0	0	0	0
M00357	0.00216044	0.00237862	0.00098886	0.00238525	0.00253505	0.000962946	0.00262732	0.00281307	0.00265821	0.00216464	0.0026085	0.00296818	0.00217576	0.00185731	0.000969265	0.00226312	0.00197986	0.0017956	0.00232704	0.00242428	0.00386509	0.00346394	0.00212978	0.00221151	0.00211585	0.00390439	0.00219921	0.00248751	0.00172983	0.0026903	0.002353	0.000953247	0.00183587	0.00210391	0.000964785	0.00117131	0.00256702	0.00274359	0.00223303	0.00220946	0.00224733	0.0037422	0.00159576	0.00425805	0.00301333	0.0021751	0.00207772	0.00249963	0.00287783
M00134	2.18185e-05	0.000151518	0.000311111	0.000179893	6.30821e-05	0.000317502	8.73245e-05	0.000157372	4.25637e-05	0.000123393	0.000187798	9.48297e-05	0.000236097	2.29539e-05	0.000323054	1.14356e-05	8.42422e-05	0.000486306	0.000129796	0.0001345	7.34004e-06	1.15771e-05	1.36152e-05	9.75152e-05	8.37258e-05	0.00200514	0.000549049	0.000691707	4.24594e-06	0.000918185	0.000325404	0.00032406	0.000369627	1.657e-05	0.000320163	0.000278858	0.000230285	8.65671e-05	9.31843e-05	0.00046694	0.000389444	5.50148e-06	0.000118555	0.0015833	7.91159e-05	1.46051e-05	0.000245842	0.000154923	0.000165636
M00705	0	4.43684e-07	0	0	0	0	0	8.41748e-05	0	9.78075e-06	8.92011e-07	0	2.37817e-05	0	0	0	0	8.81533e-06	7.6859e-06	0	0	0	2.23742e-07	7.59763e-07	0	7.36668e-07	0	0.000371997	7.32253e-07	0	1.89864e-06	0	5.11557e-07	8.51907e-07	0	1.96636e-05	0	0	2.65578e-06	0	0	0	4.91843e-06	6.14796e-07	0	0	2.01141e-07	0	0
M00798	0	0	0	0	0	0	0	0	0	0	0	0	0	0	0	0	0	0	0	0	0	0	0	0	0	0	0	0	0	0	0	0	0	0	0	0	0	0	7.67567e-08	0	0	0	0	0	0	0	0	0	0
M00714	1.30806e-07	1.09072e-06	0	0	7.16416e-06	0	2.21261e-07	1.61436e-06	1.07777e-06	2.34738e-07	3.01716e-05	1.23316e-07	0.000221647	3.45724e-07	0	1.50251e-07	5.40774e-07	3.0101e-06	0	1.11321e-07	0	0	0	5.28128e-07	8.13984e-06	2.41783e-06	3.3405e-08	2.36959e-08	1.17628e-05	0	5.69198e-06	0	1.46817e-06	2.98168e-07	0	3.03233e-06	7.21399e-07	3.31467e-07	5.55258e-07	0	3.09416e-06	0	6.01769e-06	9.43053e-06	3.64186e-07	0	5.46903e-06	0	5.78708e-06
M00107	0	0	0	0	0	0	0	0	0	0	0	0	1.28635e-06	0	0	0	0	0	0	0	0	0	0	0	0	0	0	0	0	0	5.06305e-07	0	3.47859e-07	0	0	0	0	0	0	0	0	0	0	0	0	0	5.45955e-07	0	0
M00623	0	0	0	0	0	0	0	0	0	0	3.00735e-06	0	0	0	0	0	0	0	0	0	0	0	0	0	0	0	1.67025e-07	0	0	0	0	0	0	0	0	0	0	0	0	0	0	0	0	0	0	0	0	0	0
M00596	3.00854e-06	7.20987e-06	0.000617258	0	9.22534e-05	0.00063006	6.43535e-05	9.49625e-06	2.83537e-06	9.9086e-05	0.000129858	8.22096e-06	0.000381451	6.87237e-06	0.00062305	2.10352e-06	0.000134263	3.51953e-05	1.86189e-06	1.89245e-06	0	3.27037e-07	3.41431e-06	1.13192e-05	3.9086e-05	6.97483e-06	1.67025e-06	6.6235e-07	4.09093e-05	3.29075e-06	1.43348e-05	0.00063341	0.000370996	1.00806e-05	0.000626632	0.000610552	8.5547e-05	3.94219e-05	2.83797e-05	1.20075e-06	6.21197e-05	3.12246e-06	0.000240169	2.13787e-05	1.28168e-05	2.94449e-06	4.06592e-05	3.19881e-05	6.06501e-05
M00367	0.000103398	0.000210818	0.000310562	0.000635042	0.000147748	0.00031503	0.000113788	0.000212064	0.00018279	0.000189434	0.000259418	7.28218e-05	0.000451042	0.000354441	0.000312987	9.90738e-05	0.000144416	0.000426865	0.000113442	2.63578e-05	0.00128313	0.000850918	5.52959e-05	0.000129972	4.72051e-05	0.000828053	4.94256e-05	0.000407208	0.000823713	0.00120499	0.000160955	0.000317602	3.50631e-06	4.94813e-05	0.000313316	0.000271479	0.000701317	0.000139902	4.8756e-05	1.94371e-05	0.000172886	0.00126229	0.000579581	0.00101937	8.90018e-05	1.27438e-05	6.8613e-05	3.73548e-05	0.000143966
M00099	0	1.03526e-06	9.54375e-08	0	0	0	0	5.3179e-07	6.79826e-07	3.9123e-08	5.2203e-06	1.23316e-07	2.37409e-06	0	0	0	1.5358e-06	0	0	1.11321e-07	0	0	0	2.68697e-07	0	3.11667e-07	0	0	0	0	1.18665e-07	0	0	1.1373e-07	0	0	0	2.65173e-06	3.83784e-08	0	0	0	0	0	0	0	7.47096e-07	0	0
M00741	0.000107967	0.000275232	0.000320893	0.000700273	0.000227216	0.000317365	0.000226115	0.000181151	4.77868e-05	0.000287938	0.000137556	0.000173986	0.00109312	0.00152781	0.000341171	7.27868e-06	8.0359e-05	0.0023942	0.000244698	5.82452e-05	3.08776e-05	3.5925e-05	1.26208e-05	0.000276069	0.000511997	4.02548e-05	0.00110184	0.000646345	0.000147583	4.41971e-05	0.000116109	0.000316705	1.79334e-05	0.000185993	0.000316024	0.000393941	0.000524575	8.79809e-05	0.000106948	0.000945587	0.000734772	9.27074e-05	2.86762e-05	4.83127e-05	0.000139816	6.48017e-06	0.000274878	0.000341029	0.000291198
M00023	0.00478398	0.00258358	0.00167507	0.00261221	0.00275113	0.00159182	0.00401007	0.00355223	0.00297022	0.00253533	0.00259636	0.00224613	0.00399213	0.00506378	0.00162692	0.00200105	0.00200813	0.00379573	0.00341959	0.00274135	4.0829e-05	0.00156843	0.00214428	0.00209579	0.00268278	0.000854749	0.00475156	0.00526471	0.00798992	3.12622e-05	0.00273227	0.00158397	0.00259355	0.00244297	0.00159358	0.00221521	0.00213596	0.00227056	0.00304188	0.00459107	0.00367693	0.000126534	0.00648538	0.000205159	0.00231028	0.0021906	0.00309721	0.00236776	0.00220501
M00866	0.00785952	0.00721396	0.00269503	0.00440162	0.0070872	0.00258393	0.0075683	0.00709422	0.00798301	0.00520706	0.00597808	0.00862099	0.00427259	0.00498268	0.00262487	0.00888607	0.00737372	0.00429673	0.00792597	0.00926392	7.24123e-05	0.0032125	0.00899783	0.00790953	0.00880658	0.0011604	0.00828961	0.0035468	0.000327876	5.18375e-05	0.00674185	0.00253563	0.00330889	0.00894755	0.00261775	0.002725	0.00269144	0.00779029	0.00874859	0.00855581	0.00645266	0.00015025	0.00172437	0.000511118	0.00863562	0.00950835	0.00869432	0.008735	0.00798466
M00153	0.00113943	0.00160136	0.00128427	0.000765768	0.00154584	0.00127331	0.00170279	0.00175729	0.00175868	0.00118287	0.00144923	0.00191434	0.00121207	0.00110042	0.00126381	0.00197225	0.0017816	0.000982992	0.00175921	0.00189965	2.14555e-05	0.000711185	0.00200047	0.00169496	0.00196336	0.000969207	0.000981315	0.000997706	9.08388e-05	1.23811e-05	0.00172512	0.00126726	0.000742713	0.00199207	0.0012781	0.00124927	0.00055564	0.00181486	0.00191408	0.00120121	0.00139889	3.07786e-05	0.000441334	0.000645301	0.00190994	0.00210845	0.00185186	0.00195066	0.00180695
M00563	2.0929e-06	2.77303e-07	0	0	1.86819e-05	0	3.07754e-06	8.3567e-07	0	2.25348e-05	0	4.67366e-06	0	1.72862e-06	6.17615e-08	0	0	0	0	0	0	1.30815e-07	0	1.93647e-05	8.47232e-06	0	3.3405e-07	0	0	9.87226e-06	1.10754e-07	0	0	1.91679e-07	0	0	4.28756e-07	7.48311e-07	1.18973e-06	0	3.33912e-05	0	0	0	6.32533e-06	0	1.29305e-06	4.00826e-07	9.71423e-05
M00063	0.00362182	0.00320433	0.00132642	0.00215386	0.00315407	0.00128768	0.0033115	0.00299858	0.00353709	0.00225121	0.00261159	0.00371331	0.00171423	0.002214	0.00129757	0.00394761	0.00330544	0.00189857	0.00395597	0.00414091	3.21832e-05	0.00142372	0.00399769	0.00341807	0.00378358	0.000515951	0.00414156	0.00177249	6.71414e-05	2.14713e-05	0.00301422	0.00126748	0.00146937	0.00396793	0.00130294	0.00119975	0.00129575	0.00341903	0.00387411	0.00422692	0.00244084	6.58691e-05	0.000855066	0.000223112	0.00376478	0.00422466	0.00380777	0.0036269	0.00345315
M00133	0.00176131	0.00095142	0.00157136	0.000853156	0.00104593	0.00158339	0.00100847	0.000841267	0.000927194	0.000772438	0.000766806	0.00103642	0.000691223	0.00137922	0.00158	0.000993362	0.00109143	0.0013766	0.00123117	0.00121837	2.03263e-05	0.000368216	0.00101776	0.000918214	0.00112974	0.000161019	0.00212924	0.00110061	0.000832781	9.48128e-06	0.00099586	0.00158375	0.0014626	0.00109801	0.00158008	0.0016008	0.000889689	0.000962818	0.00109917	0.0019984	0.00091013	1.88835e-05	0.000532088	6.71368e-05	0.00100606	0.00106377	0.00111089	0.00111909	0.000981922
M00110	0	0	0	0	0	0	0	0	0	0	0	0	1.28635e-06	0	0	0	0	0	0	0	0	0	0	0	0	0	0	0	0	0	5.06305e-07	0	3.47859e-07	0	0	0	0	0	0	0	0	0	0	0	0	0	5.45955e-07	0	0
M00050	0.00440658	0.00438174	0.00196722	0.00526403	0.0043238	0.00191912	0.00413071	0.00432475	0.00440311	0.00425091	0.00416783	0.00434243	0.00450296	0.00430031	0.00195199	0.00444432	0.00384717	0.00491122	0.0045485	0.0043505	0.00646096	0.00570901	0.00431051	0.00430819	0.00431857	0.00472842	0.00490249	0.00413676	0.004274	0.00605562	0.00395756	0.0019047	0.00222045	0.0042949	0.00193011	0.00237297	0.00523022	0.00412066	0.00427515	0.00480456	0.00441386	0.00639659	0.00400471	0.00538768	0.00431105	0.00428892	0.00435384	0.00427957	0.00440129
M00854	0.0014236	0.00240123	0.00160173	0.0028764	0.00245244	0.00158916	0.00230887	0.00189647	0.0025612	0.00226318	0.0024683	0.00212834	0.00224634	0.00297444	0.00159577	0.00208815	0.00216758	0.00250315	0.00230412	0.00212037	0.00129629	0.00162443	0.00219664	0.00254385	0.00214368	0.00484025	0.00167305	0.00109038	0.00569249	0.00124377	0.00165017	0.00158755	0.00110582	0.00220785	0.00159088	0.00181992	0.00294454	0.002423	0.00212866	0.00175521	0.00217225	0.00141552	0.00456891	0.00382134	0.00218082	0.00216803	0.0021703	0.00222407	0.00208761
M00545	3.40096e-07	3.27217e-06	0.00339282	0	2.5942e-05	0.00346547	0.000340053	2.31709e-06	9.94867e-08	8.21872e-05	0.000127909	1.1382e-05	0.000118122	1.72746e-05	0.00342073	8.01341e-07	0.000709063	4.05046e-05	1.37035e-06	9.64779e-07	0	3.20496e-06	1.83312e-05	3.22436e-06	1.27208e-05	1.19e-06	2.17133e-06	2.08155e-07	5.64511e-06	3.29075e-06	9.18865e-06	0.00348376	1.57316e-05	1.27203e-05	0.00344648	0.00269089	3.75308e-05	0.000201195	4.64562e-05	1.50093e-07	3.1221e-05	6.24492e-06	2.35273e-05	3.21231e-07	7.04731e-06	4.56859e-06	5.04827e-05	1.12343e-05	4.2502e-05
M00779	0	7.025e-07	0	0	0	0	0	0	0	0	2.07711e-06	0	4.11317e-05	0	0	0	4.75881e-07	3.60861e-07	0	0	0	0	0	0	0	9.49168e-07	0	0	0	0	1.89864e-07	0	7.41757e-07	0	0	0	0	0	0	0	0	0	3.24169e-07	4.17183e-07	0	0	1.33903e-05	0	0
M00841	0.00471426	0.00453437	0.00136575	0.00398488	0.0044527	0.0012951	0.00427288	0.00476485	0.00469944	0.00389428	0.00396424	0.00499067	0.00388032	0.00408397	0.00130982	0.00539089	0.00424269	0.00323397	0.00497339	0.00513274	0.00644847	0.00598162	0.00516309	0.00460381	0.00501941	0.00181626	0.00473051	0.00306495	0.0042166	0.00230944	0.00392346	0.00126882	0.00220843	0.00517011	0.00131481	0.00159835	0.00402845	0.00452979	0.00503427	0.00489325	0.00407869	0.0060807	0.00353482	0.00328382	0.00493291	0.00529985	0.00494518	0.00497899	0.00458505
M00161	0	0	0	0	0	0	0	0	0	0	0	0	8.84755e-06	2.07435e-06	0	0	0	0	1.78742e-06	0	0	0	0	0	0	1.7e-07	0	2.55405e-07	3.04167e-06	0	0	0	7.36642e-07	0	0	0.000334695	0	1.20533e-06	0	0	0	0	0	0	0	0	3.87915e-06	0	0
M00121	0.00495053	0.00530957	0.0041524	0.00513078	0.0053701	0.00413889	0.00465819	0.00556291	0.00538255	0.00592495	0.00524487	0.00603584	0.00637195	0.00550188	0.00417508	0.00505435	0.00493623	0.00622525	0.00595191	0.00554895	0.00136818	0.00282433	0.00516521	0.00531927	0.00579259	0.00097504	0.00803968	0.00768217	0.00206508	0.0013115	0.00550631	0.00412118	0.00443664	0.00544533	0.00413899	0.00476657	0.00431137	0.00551043	0.00545657	0.0077441	0.00548371	0.00151826	0.00351384	0.00094363	0.00601801	0.00535262	0.0055332	0.00593192	0.00626817
M00044	1.30806e-07	3.32763e-07	0	0	0	0	1.04596e-06	0	0	0.000107979	0.000114341	0	3.39121e-05	3.45724e-07	0	0	0	7.29919e-05	6.16659e-06	0	0	0	0	0	1.69816e-05	1.64334e-06	3.40731e-06	8.51491e-07	5.19674e-06	9.87226e-06	1.98171e-06	0	0.00182553	3.7058e-06	0	7.59646e-05	2.4092e-06	1.01198e-06	6.42454e-06	1.35084e-06	7.32715e-06	9.36738e-06	9.38972e-07	5.92839e-07	6.5809e-07	0	2.04446e-05	6.43549e-06	0
M00307	0.00240382	0.00221247	0.00129205	0.00225073	0.00208081	0.00127431	0.00196541	0.00213247	0.00259543	0.00237113	0.00251457	0.0021067	0.00276722	0.00273108	0.00130088	0.0019939	0.00205161	0.00271299	0.00255398	0.00233705	2.38551e-05	0.000764775	0.00219458	0.00216512	0.00215094	0.000967074	0.00228261	0.00288632	0.00412144	3.86745e-05	0.00191374	0.00127175	0.00294832	0.00218303	0.00127864	0.00150669	0.00245244	0.00219865	0.0021797	0.00221782	0.00195963	8.5942e-05	0.00350491	0.000188793	0.00210883	0.00215697	0.00219752	0.0021192	0.00210982
M00642	1.56967e-07	2.47724e-06	3.8175e-07	0	2.26685e-05	0	1.40119e-06	5.05201e-06	1.16068e-06	3.82294e-05	0.000131315	5.13733e-07	1.09832e-05	8.32881e-07	1.39993e-06	2.00335e-07	4.22539e-06	2.79162e-05	4.3047e-06	3.63648e-06	0	1.06287e-06	0	3.3967e-07	1.29055e-05	2.97855e-06	1.19005e-06	7.04917e-07	3.26697e-06	0	3.40174e-06	7.35539e-06	0.00145545	7.05677e-06	5.76395e-06	2.98141e-05	3.07615e-06	3.50049e-06	9.24289e-06	0	4.80601e-05	0	2.06797e-07	7.68495e-07	1.0636e-05	2.15681e-06	1.22983e-05	2.93939e-05	2.06022e-05
M00136	0	1.85053e-05	0.00123385	0	2.49974e-06	0.00126012	0.000123531	0	0	4.81354e-05	7.12775e-05	0	3.6435e-06	6.83026e-06	0.0012433	0	0.000257322	3.90555e-06	0	0	0	0	6.60487e-06	0	3.26332e-06	9.06668e-07	7.34911e-07	5.67566e-08	6.69166e-07	3.29075e-06	1.72065e-06	0.00126682	0.00109126	3.46385e-06	0.00125326	0.00098089	2.10975e-06	7.73472e-05	1.64536e-06	0	0	0	0.00021115	1.16811e-07	1.59731e-07	1.57536e-06	1.22029e-05	7.1258e-07	2.26993e-05
M00534	0	0	0	0	0	0	0	0	0	0	0	0	0	0	0	0	0	2.26827e-06	0	0	0	0	0	0	2.95546e-06	0	0	0	0	0	0	0	0	0	0	0	0	0	0	0	0	0	0	0	0	0	0	0	0
M00140	0.00274965	0.00323847	0.000703271	0.00295469	0.00316175	0.000653091	0.00247063	0.00296486	0.0033815	0.00296334	0.00282277	0.00315829	0.00284848	0.00307497	0.000682259	0.00319106	0.00263343	0.00264882	0.00310102	0.00331817	0.00259371	0.00278967	0.00318057	0.0031804	0.00338281	0.00352337	0.00267834	0.00221664	0.00335728	0.00242854	0.00242968	0.000635867	0.0014724	0.00315424	0.000663887	0.000955091	0.0026762	0.00296363	0.003898	0.00278138	0.00305568	0.00258294	0.00268478	0.00329138	0.00315281	0.00320291	0.00386222	0.00328814	0.0030403
M00856	0	0	0	0	0	0	9.37342e-08	0	0	0	0	8.21282e-08	0	0	0	0	0	0	0	0	0	0	0	8.02384e-08	0	0	0	0	0	0	0	0	0	0	0	0	0	0	0	0	0	0	0	0	0	0	0	0	0
M00375	0.000888698	0.00044642	0.000629904	0.00109143	0.000293824	0.000632807	0.000284837	0.000438081	0.000211708	0.000557652	0.000576693	0.000225742	0.00108208	0.00158308	0.000651584	0.000103431	0.000238124	0.00237584	0.000484882	0.000241615	0.00130755	0.000870687	7.59068e-05	0.000452043	0.000432089	0.000892993	0.00169199	0.00173471	0.000910253	0.00121815	0.000317863	0.000634307	0.00256983	0.000202825	0.000628798	0.000694189	0.00142153	0.000226601	0.000181964	0.00142178	0.000920473	0.00127954	0.00059053	0.00104156	0.000200224	2.19126e-05	0.000326443	0.000295093	0.000290866
M00115	0.00388708	0.00440722	0.00167856	0.00328709	0.00459032	0.00160931	0.00435109	0.00464805	0.00458606	0.0041506	0.00401716	0.00505349	0.00364371	0.00256434	0.00162169	0.00522115	0.00431124	0.00186807	0.00450568	0.00497639	0.00386771	0.00431937	0.00517443	0.00486851	0.00486001	0.00228928	0.0030553	0.0020966	0.00186523	0.0027079	0.00384936	0.00158463	0.00184729	0.00500926	0.00162705	0.0019665	0.00258628	0.00458505	0.0050461	0.00348468	0.00427484	0.00378948	0.00123646	0.00283911	0.00501043	0.00529002	0.00483271	0.00502914	0.00469479
M00538	1.30806e-07	0	0	0	0	0	0	0	0	6.10318e-06	1.93057e-05	0	1.38047e-06	0	0	1.75293e-07	0	1.13414e-06	1.93637e-07	0	0	0	0	0	0	0.000650194	0	0	4.07809e-07	0	0	0	5.93406e-07	0	0	0	0	1.75778e-08	0	0	0	0	0	0.000527671	0	0	0	1.55877e-07	0
M00530	0.0001915	0.000753117	0.00342489	2.1217e-05	0.000510092	0.00346913	0.00100357	0.000881195	0.000849103	0.000758115	0.000292461	0.000191381	0.00140279	0.00131717	0.00344205	5.18533e-05	0.000741726	0.00143387	5.53802e-05	0.000465568	2.38551e-05	0.00029139	7.45154e-05	0.000407699	0.000893436	0.000287467	6.69353e-06	0.00186597	0.000113287	0	0.00093851	0.00348376	0.00183287	0.000145937	0.0034481	0.00287715	4.40008e-05	0.000462026	0.00165179	1.27079e-05	0.000881035	3.27115e-06	0.000688829	1.62181e-05	0.000427337	2.82048e-05	0.00170266	0.000536943	0.00032427
M00548	0	0	0	0	0	0	4.82751e-07	0	0	0	3.66999e-05	0	0	0	0	0	0	8.96998e-06	0	0	0	0	0	0	0	1.955e-06	0	0	1.22343e-06	0	0	0	0	0	0	0	0	0	0	0	0	0	0	0	0	0	5.1722e-07	0	0
M00877	0	0	0	0	0	0	0	0	0	0	0	0	0	0	0	0	0	0	0	0	0	0	0	0	0	0	0	0	0	0	0	0	0	0	0	0	0	0	0	0	0	0	0	0	0	0	0	0	0
M00123	0.00156272	0.000495152	0.00187382	0.000603442	0.000212431	0.00189306	0.000377545	0.000651272	0.000138585	0.00110538	0.000388606	0.000267171	0.0011565	0.00124788	0.00189742	5.87633e-06	0.000448627	0.00190025	0.000516802	0.000388237	2.50549e-05	2.7373e-05	6.10076e-05	0.00088079	0.000679321	0.000128494	0.00218855	0.00276062	0.000307812	0	0.000948217	0.00190023	0.00147687	0.000200517	0.00188206	0.00192885	0.000988521	0.000351778	0.000145317	0.00189175	0.00154355	9.51607e-06	0.000793391	5.20926e-05	0.00027397	1.2438e-05	0.000261249	0.000705669	0.000586587
M00432	0.00194284	0.000480917	0.00128949	0.000601749	0.00085669	0.00126081	0.0014892	0.00132788	0.0006105	0.000800157	0.000478882	0.000428651	0.00174681	0.00221371	0.00129543	4.60771e-06	0.000294553	0.00197518	0.000533068	0.000377377	2.45609e-05	0.000569699	4.41538e-05	0.000307494	0.000447555	0.000261668	0.00219159	0.00314793	0.0032003	1.64538e-05	0.000910115	0.00126682	0.00148062	0.000288299	0.00125543	0.00172023	0.00128074	0.000434472	0.000258665	0.00188042	0.00155175	3.11503e-05	0.00293231	5.90933e-05	0.000709382	4.16388e-05	0.000246892	0.000410468	0.000424532
M00702	2.0929e-07	0.000151444	0	5.45095e-05	0	0	0	0.000252524	8.47295e-05	2.93422e-05	5.58909e-05	7.12764e-06	0.000196811	3.96012e-06	0	0.000951993	0.000647198	2.6446e-05	2.699e-05	0.000417304	0	0	0.000959059	0.000571972	0.000546416	3.15917e-06	2.98975e-06	0.00111599	6.72546e-06	0	1.41765e-05	0	2.97603e-06	0.000952986	1.18766e-05	5.89908e-05	8.98754e-05	0	7.96735e-06	0	0	9.66476e-06	1.50794e-05	2.43723e-05	2.81126e-07	0.000999518	1.29018e-05	0.000224774	1.47524e-05
M00696	0.000518621	0.000699327	0.00127792	1.95625e-05	0.00125891	0.00126955	0.00162625	0.00150461	0.000979005	0.000508078	0.00120564	0.00171184	0.000400264	0.000183684	0.00124532	1.40735e-05	0.000470015	2.34756e-05	4.52813e-06	0.0006395	3.81117e-06	0.00069135	3.33296e-05	0.000254588	0.000109348	0.000194013	3.3405e-07	1.01694e-06	7.60642e-06	7.91736e-06	0.00111986	0.00126726	0.000731767	7.16965e-06	0.00125326	0.00100147	1.43191e-05	0.00171302	0.000308513	9.25234e-05	0.000943255	7.28574e-06	1.29775e-05	6.22332e-05	0.00156749	0.000104216	0.00025338	0.00101025	0.001574
M00773	0	0	0	0	0	0	0	0	0	0	0	0	0	0	0	0	0	0	0	0	0	0	0	0	0	0	0	0	0	0	0	0	0	0	0	0	9.52791e-08	0	0	0	0	0	0	0	0	0	0	0	0
M00066	0	0	0	0	0	0	0	0	1.58018e-05	0	0	0	7.05921e-06	0	0	0	5.29959e-07	0	0	0	0	0	0	0	3.81747e-07	4.3173e-06	0	0	9.01234e-07	0	1.02843e-07	0	1.75976e-06	0	0	0	8.16678e-08	0	0	0	1.0142e-05	0	0	0	1.53341e-07	0	0	2.67217e-07	0
M00007	0.00417273	0.00356559	0.00256061	0.00484018	0.00357658	0.00254336	0.00343927	0.00326201	0.00408173	0.00383289	0.00327674	0.00343525	0.00355653	0.00336673	0.00257426	0.00319247	0.00308277	0.00362468	0.00407555	0.00343065	0.002606	0.00287569	0.00324248	0.00355653	0.00340105	0.00421681	0.00449902	0.00372857	0.00266672	0.00249452	0.00299378	0.00254148	0.00148688	0.00328768	0.00254487	0.00281796	0.00456808	0.00333179	0.00334577	0.00424163	0.00394064	0.00276174	0.00261704	0.00385344	0.00339212	0.00321603	0.00334812	0.00342871	0.00353275
M00088	0.000599982	0.000367056	0.000620933	0.00122844	0.000365483	0.000630655	0.000193195	0.000484423	0.000335038	0.000511664	0.000738687	0.000100811	0.00106151	0.00101384	0.000630627	0.000202555	0.000288936	0.0014451	0.000359495	0.000194056	0.00257162	0.00171008	0.000105307	0.000236552	0.000171622	0.00166965	0.000676707	0.00150612	0.00163568	0.00242313	0.000239993	0.000635203	0.00330346	0.000125003	0.000627174	0.000650005	0.00173521	0.000241415	0.000134582	0.00050021	0.00042249	0.00254183	0.0011605	0.00205033	0.000100858	2.85012e-05	0.000202008	0.000102793	0.000177895
M00095	0.000909322	0.000810864	0.000933499	0.00276769	0.000731022	0.000945685	0.000356706	0.00120218	0.000962999	0.000895891	0.00157484	0.000180291	0.00187515	0.00241576	0.000944766	0.000583125	0.000613927	0.00305064	0.000811503	0.000149837	0.00770206	0.0050729	0.000268516	0.000440777	0.000252117	0.0048995	0.000832803	0.00312348	0.00482602	0.00721204	0.000451839	0.000955495	0.00257536	0.000255331	0.00094049	0.000967365	0.00430634	0.000574301	0.000184696	0.00057173	0.000590886	0.00749956	0.00344867	0.00609939	0.000199508	7.84425e-05	0.000380717	0.00016118	0.000429839
M00631	0.000804563	0.000993557	0.00158819	0.000508983	0.00122676	0.00157529	0.00196193	0.00103853	0.00107681	0.000493113	0.000374978	0.000182731	0.00088857	0.000220703	0.00155964	9.41575e-06	0.00051319	6.81466e-05	0.000313215	0.00104434	4.94041e-07	0.000600963	1.99218e-05	0.000435467	0.000129252	0.000328639	7.32572e-05	8.22404e-05	4.86503e-05	1.893e-05	0.000826499	0.00158688	0.000375021	1.99623e-05	0.00156712	0.00137438	0.000568099	0.000514795	0.000205879	8.40512e-05	0.00136236	1.87348e-05	0.000261306	1.23541e-05	0.000145003	2.69054e-05	0.000180916	0.000873779	0.00101558
M00639	0	0	0	0	0	0	0	0	0	0	3.36416e-06	0	0	0	0	0	0	0	0	0	0	0	0	0	0	0	0	0	0	0	0	0	0.00145266	0	0	0	0	0	0	0	0	0	0	0	0	0	0	0	0
M00025	0.00313359	0.00128292	0.000956157	0.00279857	0.00138077	0.000953606	0.00103242	0.00113665	0.000974694	0.00134224	0.00138528	0.00109315	0.00135296	0.00218345	0.000964118	0.00101361	0.00110475	0.00268781	0.0013792	0.00147614	2.7631e-05	0.000444339	0.00110809	0.00114753	0.00127988	0.00042527	0.00269578	0.00254537	0.00165443	8.94205e-05	0.0011683	0.000950336	0.001107	0.0011911	0.00095345	0.00114819	0.00171072	0.00115678	0.00115697	0.00246626	0.00129063	0.000273884	0.00153146	9.66398e-05	0.00106941	0.00108839	0.00124902	0.00117806	0.0012049
M00736	0	0	0	0	0	0	0	0	0	0	1.4931e-05	0	3.1939e-07	0	0	0	0	1.20528e-06	0	0	0	0	0	0	0	1.275e-07	0	0	5.28349e-07	0	1.01261e-06	0	0.000364152	0	0	2.46312e-06	4.08339e-07	1.75778e-08	4.29838e-07	0	5.07099e-06	0	0	0	0	0	3.01712e-06	1.55877e-07	5.67482e-06
M00612	0.00831708	0.00649007	0.00356642	0.0069937	0.00641397	0.00350983	0.00605565	0.0062413	0.00718462	0.00656668	0.00619556	0.00649301	0.00620948	0.00589324	0.0035461	0.00634892	0.00578177	0.00628868	0.00717214	0.00680934	0.00519572	0.00564131	0.00639807	0.00655711	0.00642505	0.00639839	0.00717048	0.00630481	0.00440903	0.00489203	0.00566897	0.00351611	0.0029647	0.00638202	0.00353936	0.00416566	0.00712953	0.00619893	0.00648084	0.0070049	0.00671385	0.00529153	0.00462003	0.00608179	0.00643162	0.00641877	0.00643873	0.00644426	0.0064477
M00746	0	0	0.000616877	0	8.08999e-07	0.00063006	6.14438e-05	0	0	1.20029e-06	1.22231e-05	0	2.13345e-07	2.97512e-06	0.000621651	0	0.000133852	2.06206e-07	0	0	0	0	3.11598e-06	0	4.53171e-06	0	0	0	0	0	0.000435027	0.00063341	4.56923e-07	1.73193e-06	0.000626632	0.000487982	4.08339e-07	3.5035e-05	2.50841e-07	0	0	0	4.18826e-06	5.84056e-08	0	7.87678e-07	4.86589e-06	0	6.04848e-05
M00799	0	0	0	0	0	0	0	0	0	0	0	0	0	0	0	0	0	0	0	0	0	0	0	0	0	0	0	0	0	0	0	0	0	0	0	0	0	0	7.67567e-08	0	0	0	0	0	0	0	0	0	0
M00013	0.000391163	0.000267412	6.20344e-06	9.59278e-06	9.96005e-05	7.78378e-07	0.000103349	0.000160506	7.14149e-05	0.000565118	0.000186065	0.000172815	0.000442472	1.31375e-05	5.92911e-06	7.72943e-06	5.2812e-05	3.41349e-05	2.35343e-06	0.000121364	4.94041e-07	9.94193e-06	5.39965e-05	0.000365656	0.000108802	7.72758e-05	4.29255e-06	1.01694e-06	7.79151e-05	3.29075e-06	0.000178124	0	0.00109613	5.4281e-05	0	8.37741e-05	5.66411e-05	0.000123483	0.000104563	1.03564e-05	0.000583193	6.02189e-06	6.81873e-06	1.56773e-05	0.000171887	3.24998e-06	9.74529e-05	0.000169442	0.000222896
M00154	1.12493e-06	2.18145e-06	0	0	7.16416e-06	0	8.247e-07	8.57892e-05	1.07777e-06	6.37313e-05	8.08672e-05	3.7488e-06	0.000307654	6.91449e-07	0	1.50251e-07	1.01666e-06	5.02164e-05	1.07245e-05	1.11321e-07	0	0	2.23742e-07	1.58438e-06	1.64028e-05	3.84867e-06	1.16918e-06	0.00037229	1.44248e-05	6.58151e-06	2.8005e-06	0	0.000733683	3.62061e-06	0	7.95341e-05	5.19952e-06	4.068e-07	4.08607e-06	0	1.62014e-05	6.24492e-06	1.12603e-05	1.04625e-05	9.45605e-07	0	2.33131e-05	3.01733e-06	1.12258e-07
M00704	0.000175647	2.57337e-05	0	0.000799022	0.000129285	0	3.8258e-05	8.41748e-05	1.3696e-05	1.30671e-05	0.000103206	0	0.000166854	0	0	6.16031e-06	2.03331e-06	8.81533e-06	7.6859e-06	0	3.52886e-07	4.02256e-05	2.88379e-06	7.59763e-07	1.13293e-06	2.35408e-06	1.05059e-05	0.000383159	1.82106e-06	2.95842e-05	1.98567e-06	0	1.94903e-06	9.29857e-07	0	1.96636e-05	0.000110769	5.17289e-06	3.44899e-06	0	8.5949e-07	7.34522e-05	5.51572e-05	4.01813e-06	5.62251e-07	4.13634e-07	1.46353e-05	1.42516e-06	3.064e-05
M00079	0.00130513	0.00152461	6.55651e-05	0.000769003	0.00219518	1.90016e-05	0.00187969	0.00243264	0.00178002	0.00101281	0.00235187	0.00349401	0.000823522	0.000656405	1.64286e-05	0.00193163	0.0016594	3.78389e-07	0.00173314	0.00180985	7.62235e-06	0.00105698	0.00196545	0.00167126	0.00135311	0.000254505	0.000977465	0.000249829	0.00163642	9.15546e-06	0.00207196	6.63143e-07	1.60629e-06	0.00195785	2.37532e-05	5.52661e-05	0.000202291	0.00313279	0.000568176	0.00128875	0.00159075	2.39389e-05	0.00103108	0.000169662	0.00340271	0.0021886	0.00046034	0.00223351	0.00288104
M00082	0.00250408	0.00289658	0.00190979	0.00352521	0.00260871	0.00190598	0.001922	0.00241225	0.00242569	0.00333841	0.002901	0.00211886	0.0030191	0.00338937	0.0019107	0.0048865	0.004093	0.00354094	0.00294214	0.00323646	2.53372e-05	0.00076737	0.00515688	0.00378036	0.00383173	0.00123744	0.00258709	0.00401985	0.00487671	8.16172e-05	0.00263657	0.00190067	0.00222337	0.00486225	0.00194036	0.00236517	0.00176889	0.00228249	0.00303813	0.00271385	0.00218621	0.000250392	0.00491236	0.000255865	0.00215297	0.00519427	0.00301467	0.00316743	0.00220703
M00172	0.00186863	0.00174331	0.000670568	0.00202998	0.0018055	0.000643109	0.00202284	0.0016145	0.00199324	0.00152085	0.00167958	0.00195879	0.00122968	0.00119447	0.00064619	0.00198058	0.00176536	0.000874544	0.00356772	0.00191686	5.82262e-06	0.000745426	0.00207163	0.00185007	0.0018859	0.00108823	0.00201043	0.000542305	0.00167581	4.52397e-05	0.00154709	0.000634749	0.000737526	0.00198984	0.000650386	0.000636616	0.000974369	0.0018722	0.00195822	0.00232206	0.00158934	0.000130177	0.00146118	0.000641583	0.00195913	0.00212832	0.00189157	0.00197771	0.00184668
M00170	0.0006691	0.000939939	0.000644331	0.000971203	0.000926217	0.000636516	0.000880965	0.000875738	0.00104885	0.000709137	0.00105024	0.000951633	0.000745329	0.00124886	0.000631821	0.000992711	0.0010074	0.00129397	0.00110804	0.000952052	1.06219e-05	0.000376032	0.0010662	0.000860351	0.000995769	0.00161236	0.00107878	0.000850203	0.00162434	3.45855e-05	0.000855491	0.000634528	0.000736397	0.0010491	0.00063905	0.000694578	0.000827079	0.00100446	0.000989528	0.00108601	0.000781356	0.000106015	0.0015094	0.00110744	0.000954517	0.00107703	0.000983268	0.000972746	0.000921456
M00168	0.000761868	0.000913706	0.000645333	0.00122231	0.000968338	0.000636745	0.000907717	0.000808353	0.00103623	0.000762246	0.000915465	0.00097325	0.000903967	0.000800781	0.00063495	0.00099822	0.00094979	0.000454052	0.000981382	0.000949417	3.45829e-06	0.000399497	0.00103968	0.00089934	0.000992789	0.000866289	0.000538498	0.000170149	0.00166484	6.23288e-05	0.000851484	0.000634528	0.000373827	0.00102039	0.000638509	0.000647051	0.000570066	0.00093226	0.000989752	0.000628823	0.000810729	0.000177088	0.00146091	0.000594303	0.000971698	0.00106554	0.000981482	0.00103403	0.000980188
M00855	0.00383686	0.00378623	0.00164864	0.00600087	0.00427719	0.00160207	0.00360472	0.00357583	0.00442225	0.0031888	0.0036905	0.0040006	0.00307211	0.00285303	0.00161045	0.00425191	0.00368162	0.00251412	0.00671064	0.00395191	0.00385832	0.00404879	0.00421499	0.00391144	0.00385417	0.00369738	0.00417273	0.00176754	0.00336763	0.00189951	0.00283739	0.00158889	0.0014694	0.00403112	0.00161463	0.00190992	0.00370125	0.00392027	0.0040176	0.00458993	0.0034512	0.00409637	0.00311553	0.00384201	0.00397713	0.00426896	0.00397866	0.00399906	0.00376767
M00077	0.000172455	0.000540124	0.000317902	6.41779e-05	0.000555352	0.0003197	0.000499165	0.000543806	0.000429893	0.000232136	0.000591518	0.0008474	0.000214318	5.23562e-05	0.000311484	0.000959355	0.000819987	2.92298e-07	6.19638e-06	0.000749411	2.39963e-06	0.000218711	0.000970337	0.00068257	0.00059326	5.85084e-05	3.65785e-06	2.83783e-07	1.85727e-05	2.3133e-06	0.000441329	0.000316926	8.41102e-07	0.000957132	0.000325734	0.000253385	9.875e-05	0.000798224	0.00015247	4.54612e-05	0.000234999	1.01108e-05	4.3186e-06	5.54048e-05	0.000790615	0.00104337	0.000127571	0.000678562	0.0007561
M00127	0.00405926	0.00463623	0.00162849	0.00286091	0.00349547	0.0016039	0.00367542	0.00284791	0.00418369	0.00384195	0.00239912	0.0031507	0.00374251	0.00341944	0.00161395	0.00597202	0.00462708	0.00152163	0.00231226	0.00557703	3.3983e-05	0.00120282	0.0060596	0.00495168	0.00583041	0.00145096	0.00326083	0.00271188	0.00338783	0.00106462	0.00282716	0.00158419	0.00148481	0.00610025	0.00164109	0.0017892	0.00256026	0.00293005	0.00630777	0.00313505	0.00327264	0.000465842	0.00275287	0.000838094	0.00314007	0.00618424	0.00618226	0.00444307	0.00299381
M00835	0	0	0	0	8.81743e-07	0	3.21834e-07	0	0	0	0	0	1.94521e-06	1.57147e-07	0	0	0	3.60861e-07	0	0	0	0	0	0	0	0	6.68101e-07	0	8.44907e-07	3.29075e-06	0	0	1.09473e-06	0	0	0	4.2195e-07	0	7.67567e-08	0	5.07099e-06	0	0	0	7.66707e-08	0	1.52293e-06	4.00826e-07	0
M00546	8.7771e-05	5.23917e-05	0.00246751	0.000401317	0.000123429	0.00252024	0.000304101	3.11477e-06	9.63363e-06	9.11065e-05	0.000244133	5.90263e-06	0.000145206	1.32205e-05	0.002488	2.70453e-06	0.000521566	6.238e-05	9.77122e-06	2.38968e-05	1.76443e-07	2.54762e-05	1.24639e-05	6.12128e-06	1.98582e-05	2.08427e-05	4.32386e-05	3.95409e-06	2.70179e-05	1.50039e-05	0.000333513	0.00251157	0.0014845	6.92771e-06	0.00248924	0.00200029	0.000167174	0.000170879	2.17315e-05	0	0.000124153	3.12246e-06	1.69599e-05	4.64698e-06	1.15262e-05	3.23935e-06	4.93187e-05	3.05853e-05	6.89109e-05
M00552	0.0029121	0.00212517	0.00190854	0.00235783	0.00208669	0.00190456	0.00199616	0.00215785	0.0022016	0.00216065	0.00211439	0.00214495	0.00222482	0.00182819	0.00190596	0.0021743	0.0020725	0.0018097	0.00221954	0.00227943	0.00258235	0.00242963	0.0021363	0.00213908	0.00211177	0.00194013	0.00217467	0.00209	0.00173989	0.00242893	0.00179613	0.00191718	0.00147545	0.00211692	0.00191626	0.00184441	0.00238776	0.00207977	0.0021212	0.00216791	0.00219618	0.00256993	0.00165153	0.00217827	0.00213362	0.00213861	0.00210676	0.00213036	0.00209196
M00090	0.000170676	8.22036e-06	4.26272e-06	2.21988e-06	8.08999e-07	9.15739e-08	1.85191e-05	3.36676e-05	8.59997e-06	3.84446e-05	1.44506e-05	2.85599e-05	9.1456e-05	0	3.2116e-06	0	0	0	0	4.60126e-06	0	1.52596e-06	0	5.27818e-05	4.88144e-05	2.93251e-06	2.83943e-07	0	3.52231e-05	0	7.83713e-06	2.21048e-07	5.4225e-07	1.32046e-06	0	7.83128e-06	7.48621e-07	3.616e-07	5.83858e-06	1.94451e-05	0.000101735	0	4.4713e-08	3.07398e-07	1.70462e-05	0	1.60626e-05	5.85059e-05	3.43774e-05
M00122	0.00379092	0.00173889	0.00191406	0.0014461	0.00194796	0.00190566	0.00321423	0.00134143	0.00150709	0.00278171	0.00114497	0.0015183	0.00171547	0.00378812	0.00194771	0.00102523	0.00119886	0.00509042	0.00111076	0.0019383	6.99421e-05	0.000446444	0.00109194	0.00222139	0.00243952	0.000361072	0.00495746	0.00286588	0.000362672	2.86393e-05	0.00206064	0.0018931	0.00329827	0.00140308	0.00189142	0.00247719	0.00298984	0.00119725	0.00213237	0.00426938	0.00350655	3.3901e-05	3.86351e-05	0.000102253	0.0014291	0.00107436	0.00237643	0.00229824	0.00199636
M00019	0.00307005	0.00139952	0.00285231	0.00242806	0.00169303	0.00283774	0.00209296	0.00174029	0.00124434	0.00152472	0.00109424	0.000619809	0.00275528	0.0040586	0.00287074	0.00100432	0.00146023	0.00420318	0.00176844	0.00141139	4.61575e-05	0.000818568	0.0011177	0.00125465	0.0015818	0.00128923	0.00434773	0.00424053	0.00406693	9.35421e-05	0.00200513	0.00285057	0.00295778	0.00141173	0.00283389	0.00322093	0.00268689	0.000892174	0.00116936	0.00384199	0.00234106	0.000216119	0.00438812	0.000641272	0.000930111	0.00107802	0.00119921	0.00120766	0.000929521
M00165	0.00831708	0.00649007	0.00356642	0.0069937	0.00641397	0.00350983	0.00605565	0.0062413	0.00718462	0.00656668	0.00619556	0.00649301	0.00620621	0.00589324	0.0035461	0.00634892	0.00578177	0.00628868	0.00717214	0.00680934	0.00519572	0.00564131	0.00639807	0.00655711	0.00642505	0.00639839	0.00717048	0.00630481	0.00440813	0.00489203	0.00566897	0.00351611	0.00296294	0.00638202	0.00353936	0.00416566	0.00712936	0.00619893	0.00648084	0.0070049	0.00670371	0.00529153	0.00462003	0.00608179	0.00643147	0.00641877	0.00643873	0.00644426	0.0064477
M00533	1.30806e-07	5.54606e-08	0.00123375	0	1.618e-06	0.00126012	0.000122968	0	3.97947e-07	1.01469e-05	3.54867e-05	0	0.000105387	5.95023e-06	0.0012433	0	0.000257322	1.03103e-05	1.93637e-07	0	0	0	6.23197e-06	2.59431e-07	9.10036e-06	1.53709e-06	0	3.64236e-07	1.05963e-05	0	1.57825e-06	0.0012374	0.00181961	3.46385e-06	0.00123021	0.00098955	4.01533e-06	7.00876e-05	2.13718e-05	0	2.5355e-06	0	1.46587e-05	2.68578e-06	5.7503e-08	1.57536e-06	1.03352e-05	1.42516e-06	2.26993e-05
M00637	0	1.51592e-06	0	0	0	1.37361e-07	1.77009e-06	1.44343e-06	0	2.57429e-05	1.76491e-05	2.39232e-06	5.98182e-06	9.11455e-07	1.64697e-06	0	4.32619e-07	0	0	9.64779e-07	0	3.20496e-06	0	8.33886e-07	5.06123e-06	4.25001e-07	0	1.89283e-07	6.11713e-07	0	1.77998e-07	0	0.00109019	0	0	3.86441e-06	0	1.43133e-07	1.38162e-06	0	1.05717e-05	0	0	0	6.10171e-06	0	1.39075e-05	4.78764e-06	2.00826e-05
M00092	0	0	0	0	0	0	0	0	0	0	0	0	0	0	0	0	0	0	0	0	0	0	0	0	0	0	0	0	0	0	0	0	0	0	0	0	0	0	0	0	0	0	0	0	0	0	0	0	0
M00117	0.000989968	0.000778475	0.00311002	0.000531741	0.00081073	0.00315689	0.00110329	0.000894883	0.000895707	0.000686259	0.000929779	0.000986185	0.000810566	0.000564452	0.00312328	0.000985223	0.001428	0.000611886	0.00100442	0.000955317	1.07277e-05	0.00035731	0.00101233	0.000844099	0.00104364	0.000169188	0.0010392	0.000818119	6.47368e-05	1.93535e-05	0.00163463	0.00316727	0.00292911	0.00102588	0.00314558	0.00290148	0.000339003	0.00103213	0.00102518	0.00106334	0.000834773	3.10016e-05	0.000148211	6.65253e-05	0.000985032	0.0010634	0.000979624	0.00104074	0.0010986
M00309	0	0	0	0	8.81743e-07	0	0	0	0	0	1.78402e-07	0	0	1.57147e-07	0	0	0	0	0	1.70692e-06	0	0	0	0	0	0	0	0	0	0	3.16441e-07	0	0	0	0	0	0	3.41511e-07	2.98353e-05	0	0	0	0	4.3914e-08	0	0	0	3.45156e-06	2.15363e-07
M00641	0	0	0	0	0	0	0	0	0	0	5.18562e-05	0	4.2418e-07	0	0	0	0	2.84565e-07	0	0	0	0	0	0	0	7.65001e-07	9.35341e-07	2.27027e-07	3.10926e-07	0	0	0	0.00145309	0	0	0	0	1.05467e-07	1.56584e-06	0	0	0	0	0	0	0	5.63195e-06	1.4697e-06	0
M00118	6.22638e-06	0.000106533	0.000619382	1.91856e-06	5.70939e-05	0.00063006	0.000102732	2.4076e-05	2.87129e-05	0.000145239	0.000257512	5.65688e-05	0.000122491	0.000153805	0.0006234	2.77114e-06	0.00019514	0.000451735	4.14085e-06	2.25855e-05	3.59944e-06	4.70933e-06	3.97998e-05	9.77593e-05	4.91754e-05	0.000217617	2.94248e-06	2.5234e-06	2.24407e-05	6.58151e-06	0.000245505	0.00063341	0.000733123	1.34244e-05	0.000626632	0.000568514	0.000230847	0.000148991	1.91433e-05	6.25388e-07	0.000101921	1.22668e-05	0.000261929	1.02098e-05	5.64296e-05	1.28126e-05	5.4471e-05	2.49924e-05	9.77284e-05
M00151	3.8457e-06	9.65014e-06	0	0	3.2404e-05	0	3.35874e-06	1.99991e-05	6.71536e-06	7.59377e-05	0.000217122	1.21587e-05	0.000833494	1.03717e-06	4.19979e-06	1.05176e-06	1.53796e-05	6.22826e-05	4.69197e-06	5.67736e-06	0	9.81111e-07	0	3.49287e-06	6.19169e-05	9.60162e-06	2.36758e-06	3.6906e-07	3.54934e-05	9.87226e-06	2.70557e-06	0	0.00110296	1.98068e-05	0	2.71668e-05	1.48635e-05	8.49007e-06	1.79574e-05	0	0.000127656	9.36738e-06	1.9646e-05	3.00042e-05	2.82915e-05	6.47042e-06	5.81295e-05	6.08588e-05	4.24134e-05
M00840	0.00334962	0.00276971	0.000697974	0.00225904	0.00258037	0.000651351	0.00286165	0.00289576	0.00287775	0.00230199	0.00241279	0.00301687	0.00244507	0.00201756	0.000662166	0.00315348	0.00250854	0.00187259	0.00310396	0.00316248	0.00259036	0.00275733	0.00308415	0.00290035	0.00304452	0.00134238	0.00316342	0.00248807	0.000991375	0.00149184	0.00237443	0.00063497	0.00110963	0.00305784	0.000663887	0.000854048	0.00221984	0.00280045	0.00301775	0.00321224	0.00269725	0.00249678	0.00109284	0.00170857	0.00301578	0.00317874	0.00298563	0.00301259	0.00278662
M00004	0.0055423	0.00526113	0.00384026	0.00797946	0.00560251	0.00382083	0.00543095	0.00556604	0.0057744	0.0057318	0.00611362	0.00617053	0.00539082	0.00568108	0.00384077	0.00459113	0.00445811	0.00623362	0.00533355	0.00458975	0.00775609	0.00694359	0.00443814	0.0048525	0.00464195	0.00765999	0.00620837	0.00568979	0.00590322	0.00736314	0.00524232	0.00380941	0.00295966	0.00447246	0.00381217	0.00417471	0.00772134	0.00614376	0.0046585	0.00586797	0.00556513	0.00791113	0.00579051	0.00806434	0.00598587	0.0044123	0.00481133	0.00503102	0.00574104
M00078	4.6567e-06	0.000129778	0.000316217	7.10994e-06	0.000338921	0.0003197	0.000485956	0.000409099	0.000268216	0.000135614	0.000576048	0.000842295	9.11894e-05	2.18853e-05	0.000311566	7.06182e-06	0.000112394	2.92298e-07	8.93709e-07	2.07799e-05	1.90559e-06	0.000154721	1.18253e-05	5.37301e-05	3.63522e-05	1.11917e-06	0	3.68918e-07	9.65447e-06	1.04261e-06	0.000433381	0.000316705	6.4671e-07	8.65964e-07	0.000313858	0.00024752	3.44366e-06	0.000766808	0.00010463	3.35208e-05	0.000262273	0	4.27389e-06	3.11423e-05	0.000808901	4.40914e-05	9.33775e-05	0.000234862	0.000515284
M00016	0.00590133	0.00561995	0.00386823	0.00607618	0.00612008	0.00382129	0.00559727	0.00590451	0.00594385	0.00514954	0.00598658	0.00616852	0.0060538	0.00595229	0.00387723	0.00605092	0.00585011	0.0063385	0.00591786	0.00614958	0.00135088	0.00307242	0.00632313	0.00596605	0.00600473	0.00728937	0.00652097	0.00680339	0.00592061	0.00319504	0.00574264	0.00379981	0.00479237	0.00630621	0.00382962	0.00428317	0.00506098	0.00584951	0.00547379	0.00641516	0.00572198	0.00171676	0.00597058	0.00517323	0.00612319	0.00643308	0.0055844	0.00622188	0.00600744
M00114	0.0026964	0.00413244	0.00136463	0.00263083	0.00417443	0.00129331	0.00424839	0.00440615	0.00472694	0.00325251	0.00376593	0.00486677	0.00379772	0.00223672	0.00130638	0.00511067	0.00417721	0.00136978	0.0038589	0.0048765	0.00258062	0.00345921	0.00507459	0.00451873	0.00473968	0.00215893	0.00258919	0.00200269	0.00186697	0.00240601	0.00346573	0.00126972	0.00148219	0.00491745	0.00131319	0.00149391	0.00214454	0.00454553	0.00487171	0.00295462	0.00354789	0.00252875	0.00193075	0.00235354	0.00488406	0.00528567	0.00475374	0.00482892	0.00441605
M00102	0	0	0	0	0	0	0	0	0	0	0	0	0	0	0	0	0	0	0	0	0	0	0	0	0	0	0	0	0	0	0	0	1.33005e-07	0	0	0	0	0	0	0	0	0	0	0	0	0	0	0	0
M00846	0.00239967	0.00254189	0.00254018	0.00285481	0.00271671	0.00254345	0.00247852	0.00299501	0.00244562	0.00330798	0.00293853	0.00301846	0.00384017	0.00271826	0.00255254	0.0019936	0.00222599	0.00389502	0.0027569	0.00248266	5.51914e-05	0.00101548	0.00209279	0.00240502	0.0025596	0.00045137	0.00484344	0.00552097	0.00026214	9.05772e-05	0.00321896	0.0025352	0.00368882	0.00226905	0.00253407	0.00299067	0.00240269	0.00271051	0.00241571	0.00451225	0.0029021	0.000201027	0.00166531	0.000249511	0.0029331	0.00217724	0.00259235	0.00276436	0.00321261
M00568	5.23225e-07	9.24343e-07	0	0	0	0	7.24127e-07	0	0	1.64317e-06	0.000160917	0	9.72986e-05	0	0	0	4.75881e-07	2.09593e-05	2.1449e-06	0	0	0	0	0	7.2532e-06	3.92417e-06	1.43642e-06	7.75863e-07	5.68116e-06	3.29075e-06	1.1827e-06	0	0.00146266	0	0	3.46369e-05	3.15782e-06	2.91289e-07	2.14074e-05	0	2.23467e-05	0	3.24169e-07	4.17183e-07	3.89742e-07	0	2.41944e-05	5.87878e-06	6.99931e-07
M00850	0	0	0	0	0	0	1.20688e-07	0	0	7.74635e-06	8.15553e-07	0	4.3924e-07	0	0	0	0	0	0	0	0	0	0	0	1.47773e-06	0	0	0	0	0	0	0	6.13868e-08	0	0	0	0	0	8.90378e-07	0	0	0	0	0	0	0	0	0	0
M00811	0	0	0	0	0	0	0	0	0	0	0	0	0	0	0	0	0	0	0	0	0	0	0	0	0	0	0	0	0	0	0	0	0	0	0	0	0	0	0	0	0	0	0	0	0	0	0	0	0
M00526	0.0060144	0.00613299	0.00265057	0.00563781	0.00652389	0.00256745	0.00607799	0.00627038	0.00648322	0.00496266	0.00597533	0.00697687	0.0052858	0.00518059	0.00260053	0.00693651	0.00620091	0.00495408	0.00642763	0.00692486	5.84027e-05	0.00257848	0.00723822	0.00639915	0.00664484	0.00557784	0.00637846	0.00543284	0.00425546	0.0020036	0.00587052	0.00253142	0.00295412	0.00714208	0.00258769	0.00302073	0.00392755	0.00642057	0.00628826	0.00650692	0.0058341	0.000519518	0.00419034	0.00364397	0.00684255	0.00745138	0.00626713	0.0068856	0.0065164
M00027	2.07563e-06	1.3366e-05	0.00154296	0	4.15543e-05	0.0015757	0.000163204	9.47916e-05	2.52587e-05	0.000169058	0.000280592	2.25668e-05	0.000966394	1.29851e-05	0.00156071	9.01508e-07	0.000332544	6.28131e-05	1.28694e-05	4.34151e-06	7.1283e-06	1.35557e-05	9.05783e-06	6.94905e-06	5.18068e-05	0.00088119	3.72884e-06	0.000372939	5.36989e-05	0.000918185	0.00023186	0.00158353	0.0007441	7.38944e-06	0.00156658	0.00132038	2.34931e-05	0.000142197	3.79221e-05	4.5028e-07	7.77194e-05	6.24492e-06	3.81576e-05	0.000564254	2.78251e-05	2.67828e-06	0.000124784	2.73341e-05	0.000141725
M00036	0.00134055	0.00164789	0.000663983	0.00158815	0.0016868	0.000638576	0.00132019	0.00173925	0.00167075	0.00167654	0.00169407	0.0011835	0.00246167	0.00178465	0.000655661	0.00198117	0.00172612	0.0021141	0.0012895	0.0020495	1.61269e-05	0.000602598	0.00206897	0.00186029	0.00205462	0.0011615	0.0017105	0.00303412	0.00172063	8.52175e-05	0.0011223	0.000634749	0.00623544	0.00207628	0.000650927	0.000954492	0.00162944	0.00113478	0.00200485	0.00157239	0.00137261	0.000168316	0.00160741	0.000656126	0.00119666	0.00208506	0.00194434	0.00182439	0.00138985
M00011	0.0113943	0.0112856	0.00620472	0.00797615	0.0107352	0.00606102	0.010437	0.0110443	0.0114729	0.0093184	0.00811403	0.0105509	0.0101446	0.00692799	0.00611909	0.0138867	0.0118557	0.005856	0.0133611	0.0136257	0.00137142	0.00531294	0.0141263	0.0122243	0.0136761	0.00458208	0.0114092	0.00958793	0.00155681	0.0031563	0.00949875	0.00601403	0.0055538	0.0139581	0.00611947	0.00606489	0.00501769	0.00951147	0.0134344	0.0120181	0.00983268	0.00163312	0.00314207	0.00339784	0.0107233	0.0146008	0.0129506	0.0129697	0.0106531
M00085	0	0	0	0	0	0	0	0	0	0	0	0	0	0	0	0	0	0	0	0	0	0	0	0	0	0	0	0	0	0	0	0	0	0	0	0	0	0	0	0	0	0	0	0	0	0	0	0	0
M00039	2.98238e-06	2.02246e-05	5.72625e-07	0	4.84958e-06	0	1.55285e-05	1.97902e-05	1.95823e-05	8.86527e-05	1.78402e-05	2.39479e-05	9.69465e-06	6.60019e-07	0	0	5.29959e-07	0	0	0	0	2.6163e-07	0	7.20478e-05	4.76568e-06	8.87897e-06	3.3405e-07	0	0	0	4.09e-06	0	0	4.21694e-06	0	9.31433e-07	0	7.53333e-07	6.53967e-06	1.15071e-06	4.69282e-05	0	0	0	2.38701e-05	0	1.03444e-06	5.43342e-06	3.65848e-05
M00093	0.00298867	0.00267255	0.00131471	0.00225825	0.00265807	0.00128141	0.0026668	0.00261635	0.00291216	0.00235186	0.00231922	0.00299664	0.00189793	0.00202003	0.00129275	0.00306078	0.00261723	0.00182597	0.00308763	0.00313703	0.00130967	0.00192685	0.00306212	0.00293455	0.00303397	0.00188151	0.00315828	0.00174569	0.000939648	0.00122685	0.00250117	0.00126838	0.00147188	0.00303087	0.00129052	0.0012731	0.00212624	0.00275548	0.0029917	0.00321169	0.00260718	0.00131084	0.00142325	0.00172357	0.0029768	0.00317693	0.00296994	0.00301001	0.00287447
M00158	0	0	0	0	0	0	0	0	0	0	0	0	0	0	0	0	0	0	0	0	0	0	0	0	0	0	0	0	0	0	0	0	0	0	0	0	0	0	0	0	0	0	0	0	0	0	0	0	0
M00744	1.98825e-06	0	0.000616877	0	8.08999e-07	0.00063006	6.22484e-05	0	0	1.24677e-05	3.87311e-05	6.65905e-06	1.76825e-06	2.97512e-06	0.000621651	0	0.000131257	1.84349e-06	0	0	0	0	3.11598e-06	5.92986e-07	2.26585e-06	5.80834e-07	4.67671e-07	1.13513e-07	7.18734e-07	0	0.000223945	0.00063341	0.000728034	1.73193e-06	0.000626632	0.000493964	8.16678e-07	3.50702e-05	7.57435e-07	0	2.92227e-06	0	4.18826e-06	5.84056e-08	0	7.87678e-07	9.08986e-06	5.78971e-07	3.87546e-05
M00567	1.83129e-06	0	0	0	9.9196e-06	0	2.50628e-05	1.40545e-06	0	2.25348e-05	4.08286e-07	2.09637e-06	5.71012e-06	9.42885e-07	4.61153e-06	0	2.59572e-07	0	0	0	0	1.24274e-06	0	1.7141e-05	0	2.69167e-07	0	0	2.25309e-06	0	0	0	4.39939e-06	0	0	0	0	0	3.17773e-06	0	4.16853e-05	0	0	0	9.25159e-06	0	0	4.00826e-07	8.31572e-05
M00740	0.00147154	0.00140026	0.00250825	0.00144226	0.00140104	0.00252789	0.00216561	0.00130655	0.00117624	0.00129995	0.00159538	0.00126748	0.00223272	0.00111913	0.00253362	0.00290139	0.00278028	0.00181386	0.00102726	0.00201213	9.21033e-06	0.000417779	0.00304566	0.00250083	0.00247458	0.000463985	0.00105698	0.00157567	0.000252963	4.38061e-05	0.00154291	0.0025118	0.00184667	0.00297085	0.00252595	0.00253497	0.00103509	0.00119911	0.00119095	0.00109076	0.00161563	0.000141923	0.000291672	0.000165394	0.00128129	0.00309406	0.00121398	0.00198464	0.00147763
M00169	0.00176665	0.00161113	0.000361366	0.00159052	0.00169559	0.000328079	0.00196575	0.00161161	0.00183542	0.00135703	0.00145065	0.00195108	0.00103542	0.000640323	0.000334871	0.00197297	0.00164022	0.000447642	0.00345754	0.00191504	4.44637e-06	0.00072237	0.00203306	0.00183334	0.001867	0.000330126	0.00196679	0.000506844	9.39289e-05	1.68447e-05	0.00143	0.000317147	0.00036915	0.00193378	0.000337069	0.000323174	0.00056131	0.00180681	0.00193341	0.00229894	0.0015659	4.19302e-05	0.000223435	0.000114663	0.00195495	0.00211602	0.0018432	0.00196612	0.00177772
M00064	0.00115097	0.000297306	0.00123547	0.000619806	0.000102101	0.00126191	0.000147609	4.91146e-05	6.81706e-05	0.0002938	0.000152608	7.25619e-05	0.00010789	0.00123924	0.00125598	1.06678e-05	0.000291267	0.00187331	0.000478134	0.000361273	2.45609e-05	1.39318e-05	1.72699e-05	0.000250672	0.000311678	7.72769e-05	0.00218619	0.00127318	1.18017e-05	0	0.000540591	0.00126682	0.00145933	0.000165043	0.00125543	0.00122513	0.000906154	0.000155501	9.55167e-05	0.0018529	0.000491658	1.88835e-05	0.00102259	5.18888e-06	7.92864e-05	1.92435e-05	0.000220947	0.000160152	0.000280909
M00163	0	0	0	0	0	0	0	0	0	0	0	0	4.42377e-06	1.03717e-06	0	0	0	0	8.93709e-07	0	0	0	0	0	0	8.50001e-08	0	1.27702e-07	1.52083e-06	0	0	0	3.68321e-07	0	0	0.000167348	0	6.02667e-07	0	0	0	0	0	0	0	0	2.5861e-06	0	0
M00037	0	0	0	0	0	0	0	0	0	0	6.80477e-08	0	0	0	0	0	0	0	0	0	0	0	0	0	0	0	3.3405e-07	0	0	0	0	0	0	0	0	0	9.52791e-08	0	7.29189e-07	0	0	0	0	0	0	0	4.88486e-07	0	0
M00156	4.60438e-06	6.02671e-06	0	0	1.45488e-05	0	3.91511e-06	2.0208e-05	4.64271e-06	8.42709e-05	0.000121375	1.45345e-05	2.69323e-05	0	5.59971e-06	8.01341e-07	1.64395e-05	1.05382e-05	2.1449e-06	7.12453e-06	0	1.30815e-06	0	2.54465e-06	5.1031e-05	2.18167e-06	2.78932e-06	9.08106e-07	2.61471e-06	0	3.79729e-07	0	0.00327916	2.02754e-05	0	3.43595e-05	1.57891e-06	1.11895e-05	2.60666e-05	9.00559e-07	0.0001413	0	2.07915e-06	1.40525e-06	3.51663e-05	8.62723e-06	1.7097e-05	7.97644e-05	5.61022e-05
M00024	0.00290243	0.00148011	0.000969343	0.00205154	0.00152632	0.000952873	0.00130295	0.00145126	0.00117214	0.00137919	0.00135758	0.00115161	0.00142912	0.00194555	0.000959486	0.00100645	0.00115423	0.00223335	0.00126141	0.00170694	2.13143e-05	0.000609237	0.00110608	0.00126967	0.00123584	0.000503555	0.00214411	0.00221783	0.00165464	6.62386e-05	0.00131075	0.000950557	0.00110851	0.00115056	0.00095345	0.00113592	0.00134326	0.00119887	0.00117671	0.00201734	0.00133489	0.000194485	0.00153058	9.27205e-05	0.00118807	0.00109161	0.00122521	0.00137924	0.00138066
M00046	1.56967e-07	0.000169968	0.000926603	0.000150324	3.75854e-05	0.00094509	0.000156573	4.5734e-05	9.55073e-06	0.000613958	5.03986e-05	2.5847e-05	0.000265605	0.000616395	0.000944375	6.01006e-07	0.000203547	0.000463476	0.000119459	3.03534e-05	9.59851e-06	6.99859e-06	3.04541e-05	5.37486e-05	0.000123867	0.000117048	0.000548143	0.000318315	2.16775e-05	9.87226e-06	0.000365766	0.000950115	8.55313e-06	9.95377e-05	0.00094049	0.000834358	0.000242349	0.000104286	6.16691e-05	0.000462387	8.02334e-05	0	6.33091e-06	6.3234e-06	4.48779e-05	3.33833e-06	2.50087e-05	3.49609e-05	5.91487e-05
M00174	0	0	0	0	0	0	0	0	0	0	0	0	2.1962e-06	0	0	0	0	0	0	0	0	0	0	0	0	0	0	0	9.01234e-07	0	0	0	1.75976e-06	0	0	0	0	0	0	0	1.0142e-05	0	0	0	1.53341e-07	0	0	0	0
M00789	0	0	0	0	0	0	0	0	0	1.92485e-05	8.28296e-06	0	1.44322e-05	0	0	0	0	6.06763e-05	1.37035e-05	0	0	0	0	0	1.37922e-06	0	0	0	1.12654e-07	0	0	0	1.78533e-06	8.64686e-06	0	1.75937e-06	0	0	0	0	0	9.36738e-06	0	0	0	0	6.95374e-06	2.53857e-06	0
M00015	0.00156939	0.000767722	0.000944546	0.00228274	0.00089635	0.000947013	0.00120389	0.000462866	0.000231622	0.000956381	0.000935453	0.000275369	0.00109439	0.00223578	0.000960619	4.36976e-05	0.000442038	0.00265528	0.00038291	0.000300602	2.33964e-05	0.000235483	0.000181326	0.000377574	0.000319301	0.00125409	0.00170633	0.00136363	0.00322043	9.31022e-05	0.00073029	0.000950115	0.00110792	0.000273036	0.000941573	0.00125647	0.00159341	0.00035366	0.000270702	0.00141836	0.00110423	0.000275074	0.00284883	0.000585022	0.000199625	5.48949e-05	0.000435295	0.000318901	0.000443563
M00572	0.00418701	0.0030448	0.00317722	0.00346943	0.00329714	0.00317232	0.00416424	0.00300696	0.00286945	0.00347542	0.00363389	0.00333766	0.00297229	0.00324169	0.00318803	0.00300105	0.00326442	0.00362617	0.00645735	0.00318994	3.3383e-05	0.001133	0.00322635	0.00334071	0.00324632	0.00186483	0.00515123	0.00372646	0.00339546	0.00101723	0.00349168	0.00314565	0.00622882	0.0031636	0.00315312	0.00337049	0.00197365	0.003204	0.00320408	0.00542599	0.00356795	0.00024437	0.00429185	0.000743544	0.00361223	0.00323723	0.00322748	0.00345224	0.00316898
M00611	0.00831708	0.00649007	0.00356642	0.0069937	0.00641397	0.00350983	0.00605565	0.0062413	0.00718462	0.00656668	0.00619556	0.00649301	0.00621949	0.00589635	0.0035461	0.00634892	0.00578177	0.00628868	0.00717482	0.00680934	0.00519572	0.00564131	0.00639807	0.00655711	0.00642505	0.00639865	0.00717048	0.00630519	0.00441269	0.00489203	0.00566897	0.00351611	0.00296404	0.00638202	0.00353936	0.0046677	0.00712936	0.00620073	0.00648084	0.0070049	0.00670371	0.00529153	0.00462003	0.00608179	0.00643147	0.00641877	0.00644519	0.00644426	0.0064477
M00616	6.35718e-06	1.32736e-05	0.00339425	0	0.000217465	0.00346533	0.000345313	9.77734e-05	5.09041e-06	0.000445835	0.000710264	1.99046e-05	0.00102976	2.7332e-05	0.00342048	3.20536e-06	0.00072446	0.000162962	1.847e-05	2.11509e-06	0	3.27037e-07	1.78091e-05	1.89044e-05	8.96736e-05	1.84936e-05	5.62457e-06	0.000374656	9.68579e-05	3.61983e-05	0.00081629	0.00348376	0.00403514	2.25172e-05	0.00344648	0.00336458	0.000185132	0.00020068	7.41874e-05	2.2514e-06	0.000138614	1.24898e-05	0.00114996	4.56844e-05	1.80048e-05	6.48904e-06	0.000117538	7.8072e-05	0.000225574
M00417	9.94127e-07	1.5529e-06	0.00123414	0	1.618e-06	0.00126012	0.000124215	0.000252524	0	7.83774e-05	0.000199319	3.32952e-06	0.000155419	5.95023e-06	0.0012433	0	0.000262513	0.000105295	3.40205e-05	0	0	0	6.90319e-06	2.57578e-06	1.7388e-05	4.02334e-06	6.68101e-07	0.00111637	7.04089e-06	0	0.000453823	0.00126682	0.00146048	1.09606e-05	0.00125326	0.00104761	5.32202e-06	7.01404e-05	9.63573e-06	0	2.47533e-05	1.24898e-05	2.31318e-05	1.9612e-06	1.22673e-06	1.57536e-06	1.60821e-05	4.00826e-06	7.75093e-05
M00378	6.80192e-07	4.48428e-05	0	7.89993e-07	8.39529e-06	0	1.07935e-06	7.00178e-06	8.16886e-06	0.000165699	5.55595e-06	3.34999e-06	3.89825e-05	3.99154e-06	6.17615e-08	3.67114e-07	1.15509e-07	1.89194e-07	1.31077e-06	3.21346e-07	1.41155e-07	3.48622e-07	8.99941e-06	7.06635e-06	8.68561e-06	4.99617e-06	1.63133e-06	4.11486e-07	7.32253e-06	0	3.08003e-05	0	5.93406e-07	6.96434e-06	0	0.000111565	0.000166455	2.81415e-06	9.85817e-06	0	2.83486e-05	0	4.17396e-07	5.34214e-07	5.7503e-07	0	4.66446e-06	1.55877e-06	1.48646e-05
M00527	0.00625218	0.00547315	0.00294353	0.00564721	0.00599162	0.00287675	0.00540366	0.00554263	0.00576135	0.00464862	0.00545108	0.00614134	0.00524815	0.00525073	0.00292256	0.00595805	0.00552159	0.00543485	0.00578239	0.00615263	6.41195e-05	0.00223535	0.00624674	0.00582659	0.00595765	0.00620854	0.00646193	0.00565452	0.00433628	0.00200464	0.00536036	0.0028488	0.00332285	0.00623075	0.00288967	0.00350276	0.00430266	0.005653	0.00540161	0.00639747	0.00569585	0.000515132	0.00444427	0.00413388	0.00608949	0.00640655	0.00547196	0.00621576	0.00585608
M00790	0	0	0	0	0	0	0	0	0	1.92485e-05	8.28296e-06	0	1.44322e-05	0	0	0	0	6.06763e-05	1.37035e-05	0	0	0	0	0	1.37922e-06	0	0	0	1.12654e-07	0	0	0	1.78533e-06	8.64686e-06	0	1.75937e-06	0	0	0	0	0	9.36738e-06	0	0	0	0	6.95374e-06	2.53857e-06	0
M00614	0.0147692	0.0138984	0.00719017	0.0109527	0.013	0.00702077	0.0132532	0.0126075	0.0137243	0.0115642	0.00996587	0.0127786	0.0110817	0.00851606	0.00710729	0.0177884	0.0151161	0.00746051	0.0180011	0.0169633	0.00138557	0.00610635	0.0182334	0.0155862	0.016829	0.00590675	0.0149819	0.00979081	0.00249783	0.00409728	0.0115482	0.00696549	0.00627601	0.0179564	0.00710855	0.00724424	0.00670347	0.0115844	0.015592	0.0158172	0.0123699	0.00179192	0.00331291	0.00408479	0.0130195	0.0187554	0.01503	0.0157	0.0128509
M00051	0.00853105	0.00824828	0.00269883	0.0094987	0.0084681	0.00257853	0.00767494	0.0081892	0.00785407	0.00747277	0.00745297	0.00838718	0.00686365	0.0071042	0.00263316	0.00880879	0.0072191	0.00666333	0.00875037	0.00859887	0.0116045	0.0105328	0.00848637	0.00833082	0.0085313	0.00833492	0.0084373	0.00610059	0.00689247	0.00725916	0.0068287	0.00253541	0.00296281	0.00833674	0.00260533	0.00335003	0.00819521	0.00786305	0.00908726	0.00866262	0.0084711	0.011494	0.00535654	0.00966281	0.0083483	0.00854071	0.0089675	0.0086271	0.00809068
M00802	0	0	0	0	0	0	0	0	0	0	0	0	0	0	0	0	0	0	0	0	0	0	0	0	0	0	0	0	0	0	0	0	0	0	0	0	0	0	7.67567e-08	0	0	0	0	0	0	0	0	0	0
M00358	3.61025e-06	7.09895e-06	2.81541e-06	7.89993e-07	5.51089e-07	1.83148e-07	2.19652e-05	4.32269e-05	7.12988e-06	4.49132e-05	4.17971e-06	3.01137e-05	5.25284e-05	3.45724e-07	2.88221e-06	1.50251e-07	0	2.98999e-06	2.97903e-07	3.11698e-06	0	7.84889e-07	0	7.90153e-05	5.43968e-05	1.09084e-06	2.83943e-07	1.56081e-07	3.30077e-05	0	4.0188e-06	0	1.49988e-07	2.25755e-06	0	5.57825e-05	8.84734e-07	1.48457e-05	2.11158e-05	5.45339e-06	0.000165624	0	0	8.7828e-08	2.70647e-05	0	6.20664e-06	9.4762e-05	7.52157e-05
M00664	0	0	0	0	0	0	0	0	0	0	0	0	0	0	0	0	0	0	0	0	0	0	0	0	0	0	8.35126e-07	0	0	0	0	0	0	0	0	0	0	0	0	0	0	0	0	0	0	0	0	0	0
M00346	0.00337312	0.00385356	0.00134214	0.00338001	0.00395629	0.00128906	0.00324417	0.00358028	0.00420195	0.00325351	0.00344195	0.00398147	0.00325395	0.00331323	0.00130722	0.0041748	0.00350468	0.00269562	0.00384577	0.00422227	0.00259488	0.00315676	0.00415752	0.00378556	0.00426739	0.00288869	0.00262544	0.00165331	0.00339313	0.00245919	0.00313928	0.00127685	0.00221461	0.00409496	0.00130762	0.00159295	0.00260346	0.00373934	0.00481765	0.00291682	0.00346862	0.00267491	0.0032599	0.00281878	0.0039959	0.00425524	0.00471732	0.00418026	0.00381223
M00072	0	0	0	0	0	0	0	0	0	0	0	0	0	0	0	0	0	0	0	0	0	0	0	0	0	0	0	0	0	0	0	0	0	0	0	0	0	0	2.91675e-07	0	0	0	0	0	0	0	0	0	0
M00345	0.00207096	0.00210418	0.00129069	0.00215717	0.00227742	0.00127454	0.00186545	0.00217537	0.00215775	0.00190508	0.00209661	0.00207937	0.00209851	0.00182405	0.00127583	0.00217578	0.00193283	0.00177448	0.00222064	0.00214406	0.00258133	0.00241962	0.0021163	0.00211437	0.00207471	0.00187785	0.00221131	0.00246409	0.00173131	0.00241393	0.00182893	0.00128377	0.000377718	0.00210332	0.00128963	0.00145073	0.00255733	0.00208317	0.00214003	0.00216621	0.0021063	0.00257953	0.00169806	0.0021734	0.0020869	0.00213472	0.00209174	0.00212899	0.00204498
M00570	0.00346851	0.00165835	0.00347114	0.00261281	0.00183708	0.0034678	0.00248581	0.00198037	0.00140862	0.00195334	0.00126279	0.000711327	0.00321428	0.00457306	0.00349568	0.00101033	0.00162999	0.00474324	0.00201155	0.00151859	5.27918e-05	0.00083093	0.00116182	0.00144232	0.00170549	0.00133982	0.00491971	0.00532766	0.00489196	0.000104066	0.00236265	0.00348487	0.00405837	0.00151539	0.00346106	0.00395129	0.00311447	0.00104562	0.00126144	0.00432334	0.00262056	0.000228386	0.00512783	0.000661267	0.00101371	0.00108164	0.00124927	0.00129276	0.00105391
M00532	0.00182913	0.00362151	0.0019656	0.00156302	0.00371247	0.00191935	0.00363732	0.00382022	0.00401538	0.00320878	0.00361364	0.0040477	0.00450377	0.00307025	0.0019397	0.00398472	0.00356387	0.00242135	0.00132267	0.00412734	3.27479e-05	0.00145422	0.00411929	0.00390555	0.00442927	0.00153529	0.00169778	0.00302564	0.00193501	4.01081e-05	0.00333863	0.00190201	0.00477627	0.00405954	0.00192903	0.00227537	0.00176098	0.0037151	0.00482561	0.00172203	0.00343592	9.35995e-05	0.00182722	0.000845977	0.00401182	0.00423792	0.00476338	0.00428239	0.00389803
M00577	0.00156272	0.000530868	0.00187382	0.000603442	0.000212431	0.00189306	0.000378229	0.000735447	0.000138585	0.00111516	0.000391958	0.00026727	0.00120643	0.00155067	0.00189742	5.87633e-06	0.000449102	0.00236422	0.000524488	0.000391131	3.11952e-05	2.7373e-05	6.12313e-05	0.00088155	0.00073651	0.000131304	0.00218861	0.00313266	0.000310722	0	0.000951809	0.00190023	0.00147837	0.000233855	0.0018826	0.00197532	0.000989514	0.000351939	0.000150342	0.00189175	0.00154355	9.51607e-06	0.000798731	5.37393e-05	0.00027397	1.2438e-05	0.000280779	0.000705669	0.000586812
M00048	0.0113815	0.0104113	0.00368728	0.0114616	0.0105969	0.00353845	0.0101498	0.00981848	0.00996353	0.00984428	0.00965112	0.0104855	0.0097668	0.00898463	0.00363162	0.0101176	0.00912414	0.00856851	0.0108822	0.0108866	0.0013788	0.0048787	0.0106192	0.0104064	0.0106396	0.0109774	0.0106083	0.00884987	0.00858901	0.00152704	0.00893704	0.00348686	0.00407478	0.0104634	0.00357012	0.00451055	0.00768981	0.0100855	0.0112819	0.0108075	0.0104026	0.00224059	0.00824764	0.00757658	0.0104845	0.0106935	0.011233	0.0107087	0.0102865
M00573	0.00156272	0.000495152	0.00187382	0.000603442	0.000212431	0.00189306	0.000377545	0.000651272	0.000138585	0.00110538	0.000388606	0.000267171	0.0011565	0.00124788	0.00189742	5.87633e-06	0.000448627	0.00190025	0.000516802	0.000388237	2.50549e-05	2.7373e-05	6.10076e-05	0.00088079	0.000679321	0.000128494	0.00218855	0.00276062	0.000307812	0	0.000948217	0.00190023	0.00147687	0.000200517	0.00188206	0.00192885	0.000988521	0.000351778	0.000145317	0.00189175	0.00154355	9.51607e-06	0.000793391	5.20926e-05	0.00027397	1.2438e-05	0.000261249	0.000705669	0.000586587
M00157	0.00854646	0.00740467	0.00266846	0.00940378	0.00831749	0.00257628	0.00678951	0.00752421	0.00858593	0.00672435	0.00730643	0.00788142	0.00624042	0.00744727	0.00258266	0.00867211	0.00711505	0.00712736	0.00882937	0.00832145	0.0103243	0.00963109	0.00835949	0.00720354	0.00781808	0.00751039	0.00855854	0.00648738	0.00723959	0.0096927	0.00668288	0.00254258	0.00296434	0.00827332	0.00260587	0.0036853	0.00872376	0.0074534	0.00815339	0.00862117	0.00585888	0.0102638	0.00682318	0.00863887	0.00776929	0.00855029	0.00825336	0.00775253	0.0076666
M00535	0.00153386	0.000390202	0.000980001	0.000452553	0.000733612	0.000945502	0.00142643	0.00112734	0.000602027	0.000563372	0.000363173	0.000383206	0.00135267	0.0017031	0.000974	3.45578e-06	0.000219948	0.00147304	0.000393813	0.000293553	1.84207e-05	0.000558776	3.55206e-05	0.000268085	0.000348535	0.000242205	0.00164262	0.00208251	0.00240013	9.87226e-06	0.00078132	0.000950115	0.00111032	0.000213445	0.000941573	0.00123532	0.000961507	0.000391113	0.000183107	0.00141135	0.00137628	2.4608e-05	0.00219572	4.51653e-05	0.000675986	3.88518e-05	0.000178159	0.000337885	0.000305159
M00376	0.0027617	0.0031708	0.00286938	0.00364751	0.00310848	0.00285798	0.00294642	0.00349773	0.00277972	0.00371541	0.00349516	0.00316195	0.00374532	0.00490287	0.00287189	0.00298154	0.0031371	0.00606127	0.00342931	0.00310355	7.05773e-05	0.00113851	0.00320296	0.00326309	0.00367464	0.00175045	0.00478169	0.00603982	0.00346158	0.0010087	0.00338941	0.00285101	0.00297571	0.00338464	0.00285981	0.00340515	0.00231445	0.00311216	0.00326543	0.00462444	0.00333812	0.000247418	0.00340033	0.00078643	0.00310794	0.00322127	0.0033411	0.00347898	0.00320508
M00787	0	0	0	0	8.81743e-07	0	0	0	0	0	0	0	0	1.57147e-07	0	0	0	0	0	0	0	0	0	0	0	0	0	0	0	0	0	0	0	0	0	0	0	0	7.67567e-08	0	0	0	0	0	0	0	0	0	0
M00842	0.00162694	0.0015113	0.000669113	0.000772313	0.00154118	0.000642697	0.00165874	0.00178632	0.00150368	0.00116347	0.00148061	0.0018995	0.00117195	0.00146721	0.000646685	0.00204031	0.00166807	0.00144246	0.0011264	0.00186973	0.00130349	0.00153586	0.00200827	0.00180968	0.00179321	0.000973685	0.00159356	0.00113808	0.000893695	0.000280072	0.00151019	0.000633852	0.00110186	0.00206775	0.000651469	0.000797754	0.00115328	0.00175912	0.00120956	0.00158445	0.00153971	0.00122913	0.000839414	0.0011345	0.00179622	0.00211257	0.00120702	0.00187723	0.00183048
M00368	0.00141528	0.00108917	0.000339177	0.0019792	0.00116925	0.000322356	0.000984656	0.00105847	0.00111795	0.00108302	0.000980541	0.00109875	0.00107728	0.00111316	0.000333306	0.00108708	0.000909517	0.00089121	0.00110667	0.00106951	0.00129153	0.00125801	0.00106276	0.00106902	0.00105805	0.000969309	0.00109679	0.000861455	0.00164982	0.00121486	0.000878143	0.000318044	0.000370651	0.00107926	0.000325734	0.000430072	0.00120721	0.00102545	0.00106052	0.00110325	0.00109852	0.00128259	0.00130272	0.0010848	0.00107878	0.00106869	0.00107102	0.00107669	0.00107284
M00149	0.00227221	0.0024076	0.00130963	0.00239425	0.0024565	0.0012799	0.00253227	0.00263667	0.00263864	0.00196655	0.00214172	0.00288611	0.00225699	0.00164875	0.00127192	0.00296506	0.002528	0.00150233	0.00299571	0.00291204	2.44903e-05	0.00110766	0.00301462	0.00251127	0.00295374	0.000334263	0.00311809	0.00246451	0.000154617	7.7349e-05	0.00238389	0.00126748	0.00147917	0.00298791	0.00129052	0.00138606	0.00108618	0.00258613	0.00292701	0.00318853	0.00198287	0.000198574	6.96648e-05	0.000208829	0.00283983	0.00315356	0.00282236	0.00285266	0.00261797
M00018	0.00409248	0.00328268	0.00195344	0.00525933	0.00364407	0.00191152	0.00335406	0.00334199	0.0029761	0.00339482	0.00345305	0.00334817	0.00347325	0.00394896	0.00196247	0.00300188	0.00308312	0.00448317	0.00261894	0.00315261	4.55929e-05	0.00137896	0.00328976	0.00332051	0.00306211	0.00522742	0.0038876	0.00421246	0.00421621	0.00200896	0.00332151	0.00190269	0.00221744	0.00331131	0.00191823	0.00236308	0.00377838	0.00321446	0.00251137	0.00363038	0.00389498	0.000540929	0.0037886	0.00341081	0.00335815	0.00324836	0.00264246	0.00324808	0.00340676
M00145	0	4.43684e-07	0	0	0	0	0	8.41748e-05	0	9.78075e-06	5.16518e-05	0	0.000112947	5.87731e-06	0	0	0	1.05681e-05	1.41206e-05	0	0	0	2.23742e-07	7.59763e-07	0	1.21834e-06	0	0.000372721	1.00262e-05	0	1.89864e-06	0	3.1205e-06	8.51907e-07	0	0.000967966	9.3918e-07	3.41511e-06	2.71719e-06	0	0	0	4.91843e-06	3.18377e-06	2.81126e-07	0	9.13755e-06	0	0
M00843	0.00162694	0.0015113	0.000669113	0.000772313	0.00154118	0.000642697	0.00165874	0.00178632	0.00150368	0.00116347	0.00148061	0.0018995	0.00117195	0.00146721	0.000646685	0.00204031	0.00166807	0.00144246	0.0011264	0.00186973	0.00130349	0.00153586	0.00200827	0.00180968	0.00179321	0.000973685	0.00159356	0.00113808	0.000893695	0.000280072	0.00151019	0.000633852	0.00110186	0.00206775	0.000651469	0.000797754	0.00115328	0.00175912	0.00120956	0.00158445	0.00153971	0.00122913	0.000839414	0.0011345	0.00179622	0.00211257	0.00120702	0.00187723	0.00183048
M00845	0.00134733	0.000620992	0.00160275	0.00140653	0.000945378	0.00157684	0.00149901	0.00118173	0.000620499	0.000542284	0.000544724	0.000265538	0.00158988	0.00181476	0.00158254	3.03508e-05	0.000386506	0.00195137	0.000513942	0.00043352	2.88661e-05	0.000610317	7.74434e-05	0.000578596	0.0004836	0.000401158	0.00224642	0.00241441	0.00169893	7.19404e-05	0.000958941	0.00158353	0.00220944	0.00025046	0.00156875	0.00177182	0.00145823	0.000614283	0.000246643	0.00187722	0.00166843	0.000177014	0.00148629	5.98032e-05	0.000292079	4.47508e-05	0.000310506	0.000439138	0.000448971
M00660	0	0	0.00246751	0	1.11717e-05	0.00252024	0.000245775	0	0	4.80117e-06	1.99556e-05	0	0	1.33148e-05	0.0024866	0	0.000534112	1.03103e-07	0	0	0	0	1.24639e-05	0	2.7338e-05	0	0	0	1.01389e-06	0	0.00164869	0.0024748	1.82769e-06	6.92771e-06	0.00246042	0.00194208	0	0.000140456	8.19148e-07	0	0	0	1.67531e-05	2.33623e-07	0	3.15071e-06	2.24519e-05	2.80578e-06	0.000205537
M00101	0	0	0	0	0	0	0	0	0	0	1.36095e-07	0	1.28635e-06	0	0	0	0	0	0	0	0	0	0	0	0	0	0	0	0	0	0	0	4.80863e-07	0	0	0	0	0	0	0	0	0	0	0	0	0	0	0	0
M00874	0.00326878	0.00293988	0.0016294	0.0025378	0.00319856	0.0015969	0.00305749	0.00285491	0.00278996	0.00307286	0.00339854	0.00313485	0.0027603	0.00322715	0.00161718	0.00299715	0.00293098	0.00355357	0.00387323	0.00318082	3.04188e-05	0.00110962	0.00321685	0.00306455	0.00311161	0.00173688	0.00369192	0.0029804	0.00331745	0.0010056	0.00282882	0.00156948	0.00440174	0.00314658	0.00159231	0.00201825	0.00195594	0.00301948	0.00317688	0.00377071	0.00319521	0.000238125	0.00313736	0.000737579	0.00319315	0.00323222	0.00318786	0.00325511	0.00297312
M00124	0.00155175	0.00156372	0.00191074	0.000767461	0.00169662	0.00190437	0.00183711	0.00171245	0.00178112	0.00135115	0.00148473	0.00201169	0.00137978	0.00050284	0.00189139	0.00197135	0.00190805	0.000114391	0.00174632	0.00199112	3.81117e-06	0.000715666	0.00200696	0.00198301	0.00202631	0.000244427	0.000982463	0.000252227	0.000191984	1.89626e-05	0.00196978	0.00190067	0.00220113	0.00193714	0.00190365	0.0017838	0.000299478	0.00186416	0.00192717	0.00121982	0.00210193	3.88821e-05	0.000447544	0.00012555	0.00198775	0.00210809	0.00190689	0.00225681	0.00199358
M00113	1.30806e-07	1.58987e-06	0.000616972	0	1.00673e-05	0.00063006	6.16047e-05	8.47066e-05	1.07777e-06	3.93843e-05	0.000100167	4.19273e-07	0.000282854	2.97512e-06	0.000621651	0	0.000131797	2.35962e-05	9.24989e-06	1.11321e-07	0	0	3.33973e-06	1.11185e-06	1.07136e-05	3.14855e-06	1.75794e-06	0.00037256	1.23987e-05	3.29075e-06	0.000228015	0.00063341	0.000732947	2.69756e-06	0.000626632	0.000520734	8.50706e-06	3.53112e-05	3.41044e-05	4.5028e-07	0	0	9.62648e-06	3.59348e-06	5.43084e-07	7.87678e-07	1.46212e-05	1.94846e-06	3.87546e-05
M00697	0.000518621	0.000699327	0.00127792	1.95625e-05	0.00125891	0.00126955	0.00162625	0.00150461	0.000979005	0.000508078	0.00125237	0.00171184	0.000399911	0.000183684	0.00124532	1.40735e-05	0.000470015	2.36179e-05	4.52813e-06	0.0006395	3.81117e-06	0.00069135	3.33296e-05	0.000254588	0.000109348	0.000194395	3.3405e-07	1.01694e-06	7.64923e-06	7.91736e-06	0.00111986	0.00126726	0.00145802	7.16965e-06	0.00125326	0.00100147	1.43191e-05	0.00171309	0.000309204	9.25234e-05	0.000943255	7.28574e-06	1.29775e-05	6.22332e-05	0.00156749	0.000104216	0.00025338	0.00101088	0.001574
M00365	0.000198023	0.000239842	0.000310562	0.00103884	0.000221759	0.000315167	0.000134889	0.000222301	0.000197332	0.000226601	0.000303636	9.24044e-05	0.00067033	0.000355855	0.000314634	0.000105384	0.00014686	0.000427759	0.000113442	2.83244e-05	0.00128331	0.000874497	5.99448e-05	0.000139895	6.00121e-05	0.000833644	5.59646e-05	0.000418696	0.000835335	0.00123273	0.000164072	0.000317602	4.78009e-06	5.26334e-05	0.000313316	0.000272048	0.000769769	0.000148611	6.06636e-05	1.94371e-05	0.000204129	0.00134192	0.000585923	0.00102962	9.71673e-05	1.30688e-05	0.000104727	4.62175e-05	0.000198646
M00620	0.00765326	0.00766774	0.00116244	0.0049574	0.00708299	0.000992983	0.00657619	0.00682064	0.00773832	0.00600071	0.00421244	0.00649201	0.00520303	0.00359615	0.00109079	0.00982891	0.00763653	0.00194048	0.00994268	0.00950106	3.67355e-05	0.00297351	0.0100193	0.0084502	0.0094108	0.00111121	0.00702538	0.00383557	0.000480612	6.30293e-05	0.00534588	0.000952326	0.00147906	0.00980953	0.00106196	0.00126785	0.00224478	0.00549322	0.00933157	0.00782714	0.00649741	0.000201845	0.000723297	0.000453452	0.00670826	0.0103601	0.0088361	0.00892441	0.00676856
M00308	0.00354829	0.00284977	0.00164404	0.00286538	0.00297434	0.00158966	0.00288643	0.00304013	0.00320173	0.00261205	0.00233476	0.00227707	0.00293667	0.00241544	0.00159962	0.00218132	0.00213386	0.0018373	0.0025324	0.00298038	0.00258285	0.00295339	0.00214922	0.00252228	0.00221472	0.00222026	0.00224429	0.00217155	0.00334099	0.00243343	0.00249744	0.00158889	0.0022063	0.00217914	0.00159142	0.00173614	0.00287669	0.00244366	0.00226865	0.00224683	0.0032599	0.00258198	0.00277617	0.00218766	0.00223757	0.00216291	0.00222189	0.00275444	0.00278128
[truncated: 1,116 more columns]
