# Supplementary material for: Characterization of the Genitourinary Microbiome of 1,165 Middle-Aged and Elderly Healthy Individuals
Source: Front Microbiol. 2021 Aug 19;12:673969. doi: 10.3389/fmicb.2021.673969 (PMC8417382; doi:10.3389/fmicb.2021.673969)
Supplement: Supplementary file 7 [file Table_6.XLSX]

## Sheet: ST6.new
Table S6. A comparison of mean relative abundance and prevalence of each low-abundance genus between genders.
Genera	MRA(Males)	MRA(Females)	Num(Males)	Num(Females)	wilcox.test(MRA)	chisq.test(Num)
Halococcus	2.38663e-06	1.6756e-06	2	4	0.895205	1.96886e-286
Methanobacterium	3.22196e-05	0	1	0	0.182683	1.78638e-291
Methanobrevibacter	7.63723e-05	0.000100201	14	10	0.021646	1.10613e-272
Methanobacteriales_Other	0	6.70241e-07	0	1	0.45467	5.48548e-291
Acidobacteria_Other	0.000127088	1.91019e-05	12	7	0.0123823	4.11278e-277
Bryobacter	3.16229e-05	0	1	0	0.182683	1.78638e-291
11-24_Other	7.10024e-05	6.70241e-07	3	2	0.260929	5.07991e-288
Blastocatellaceae_Other	2.98329e-06	1.34048e-06	2	4	0.8981	1.96886e-286
RB41	2.14797e-05	2.34584e-06	1	2	0.926708	2.94535e-289
Holophagae_Other	1.84964e-05	0	1	0	0.182683	1.78638e-291
Geothrix	3.99761e-05	0	1	0	0.182683	1.78638e-291
Iamia	0	1.6756e-06	0	2	0.289573	7.0195e-290
Ilumatobacter	3.28162e-05	2.98257e-05	1	1	0.680908	2.30169e-290
Sva0996 marine	1.19332e-06	3.35121e-07	2	1	0.267871	9.59177e-290
Actinomyces	0.00272434	0.00508713	181	435	8.92373e-07	1.19623e-26
Actinotignum	0.00125358	0.000146448	33	35	0.0191383	4.83269e-236
Arcanobacterium	0.000418854	0.000950402	81	186	0.0259126	3.39418e-96
Flaviflexus	4.23628e-05	0	2	0	0.0592183	7.44436e-291
Mobiluncus	0.00377983	0.00195744	148	404	0.000163825	8.89435e-27
Trueperella	5.36993e-06	0	3	0	0.0207735	3.08106e-290
Varibaculum	0.00125537	0.00142058	152	317	0.104173	2.72175e-29
Alloscardovia	3.22196e-05	0.000491287	6	28	0.0230866	1.88615e-258
Bifidobacterium	0.000204654	0.00039008	21	98	1.69956e-05	4.86057e-185
Gardnerella	0.0557548	0.070251	183	326	0.998562	4.55099e-24
Scardovia	0	0.000127346	0	2	0.289573	7.0195e-290
Corynebacteriaceae_Other	2.14797e-05	7.37265e-06	24	11	4.59866e-05	6.3197e-266
Corynebacterium	0.0302697	0.0106669	330	524	8.68228e-08	3.90885e-75
Lawsonella	9.36754e-05	0.000216488	44	179	1.6994e-08	2.36739e-116
Dietzia	9.72554e-05	9.04826e-06	19	10	0.000700642	8.30639e-270
Mycobacterium	8.53222e-05	6.70241e-07	1	2	0.926708	2.94535e-289
Rhodococcus	1.78998e-06	1.57507e-05	1	5	0.322842	5.92255e-286
Frankiales_Other	5.19093e-05	2.34584e-06	10	2	0.000586057	8.71906e-284
Blastococcus	3.87828e-05	1.74263e-05	19	5	8.31206e-06	2.97592e-275
Geodermatophilus	2.38663e-06	3.65282e-05	1	1	0.680908	2.30169e-290
Sporichthyaceae_Other	1.01432e-05	1.07239e-05	3	4	0.704774	8.14853e-286
hgcI clade	5.2506e-05	5.39544e-05	4	8	0.853881	7.93606e-281
Quadrisphaera	8.94988e-06	0	4	0	0.00755806	1.26646e-289
Brevibacterium	0.00178699	5.09383e-05	49	25	1.02304e-08	3.14189e-238
Brachybacterium	0.000639618	7.70777e-05	56	39	4.84157e-07	9.89963e-221
Dermabacter	0.00193616	1.91019e-05	112	9	5.79256e-43	5.50091e-231
Helcobacillus	0.000545346	1.34048e-06	7	1	0.0023008	1.08753e-286
Kytococcus	8.35322e-06	1.00536e-06	5	2	0.0495031	8.52414e-287
Intrasporangiaceae_Other	5.72792e-05	6.36729e-06	12	3	0.000344385	1.68896e-281
Janibacter	1.78998e-06	2.68097e-06	1	4	0.45761	4.72463e-287
Ornithinimicrobium	4.29594e-05	1.84316e-05	10	7	0.0483398	2.69831e-278
Frondihabitans	5.31026e-05	0	1	0	0.182683	1.78638e-291
Leucobacter	5.96659e-07	6.70241e-07	1	2	0.925066	2.94535e-289
Microbacteriaceae_Other	1.31265e-05	1.40751e-05	4	5	0.597727	4.19855e-284
Pseudoclavibacter	0.000247017	0	32	0	2.01986e-14	1.20585e-273
Arthrobacter	1.43198e-05	0.00036126	5	1	0.0155832	6.66143e-288
Garicola	1.55131e-05	4.02145e-06	5	2	0.0502146	8.52414e-287
Glutamicibacter	6.14558e-05	1.60858e-05	16	18	0.159885	5.76991e-263
Kocuria	0.000164081	7.54021e-05	29	23	0.00198773	1.80645e-250
Micrococcaceae_Other	9.72554e-05	5.16086e-05	19	19	0.0643028	3.4189e-260
Micrococcus	6.44391e-05	1.54155e-05	16	8	0.00161335	1.08047e-273
Neomicrococcus	2.98329e-06	3.01609e-06	2	2	0.559322	1.2274e-288
Nesterenkonia	3.75895e-05	1.70912e-05	6	1	0.00605028	2.70082e-287
Pseudoglutamicibacter	0	4.02145e-06	0	4	0.133635	1.12601e-287
Rothia	0.00052864	0.000121984	21	38	0.991236	1.46828e-239
Micrococcales_Other	4.17661e-06	0	4	0	0.00755805	1.26646e-289
Cellulosimicrobium	5.96659e-06	1.00536e-06	1	3	0.649825	3.74321e-288
Sanguibacter	0.000695704	0	3	0	0.0207735	3.08106e-290
Marmoricola	1.96897e-05	2.61394e-05	6	3	0.0540516	4.39212e-285
Nocardioides	7.99523e-05	2.01072e-06	24	5	9.30265e-08	1.88257e-272
Propionibacterium	1.07399e-05	6.70241e-07	6	1	0.0059757	2.70082e-287
Propionimicrobium	2.14797e-05	3.01609e-06	4	3	0.240695	2.65366e-286
Pseudonocardia	2.8043e-05	7.03753e-06	4	4	0.405306	3.34938e-285
Pseudonocardiaceae_Other	1.19332e-06	1.00536e-06	1	2	0.925887	2.94535e-289
Saccharopolyspora	1.78998e-06	6.36729e-06	2	4	0.891155	1.96886e-286
Nocardiopsis	1.78998e-05	1.74263e-05	7	1	0.0023548	1.08753e-286
Actinobacteria_Other	1.43198e-05	0	1	0	0.182683	1.78638e-291
Atopobiaceae_Other	1.13365e-05	0	7	0	0.000402049	8.44071e-288
Atopobium	0.00194391	0.00594269	124	279	0.0169846	1.12298e-43
Olsenella	2.6253e-05	1.34048e-06	9	1	0.000353363	1.7274e-285
Collinsella	9.48687e-05	0.000268097	13	63	0.000353155	3.985e-220
Coriobacteriales Incertae Sedis_Other	0.000239857	7.37265e-05	84	69	7.04297e-08	1.3849e-180
Coriobacteriales_Other	2.98329e-06	3.35121e-07	5	1	0.0154267	6.66143e-288
Adlercreutzia	3.81862e-05	9.7185e-06	3	11	0.255583	3.43076e-278
DNF00809	0.000517303	0.000476877	76	77	0.000215372	1.60078e-176
Eggerthella	5.96659e-07	9.7185e-06	1	12	0.0325003	2.37664e-278
Eggerthellaceae_Other	0.000298329	2.41287e-05	41	18	2.34787e-08	1.75629e-249
Enterorhabdus	1.73031e-05	5.563e-05	7	43	0.00102284	9.23039e-243
Senegalimassilia	0	1.00536e-05	0	8	0.0335455	2.66815e-283
Slackia	1.67064e-05	1.6756e-05	9	22	0.406249	7.23608e-263
Rubrobacter	0.000118735	5.69705e-06	23	7	2.18488e-06	8.08609e-271
Solirubrobacterales_Other	3.34129e-05	0	1	0	0.182683	1.78638e-291
Bacteria_Other	0.000312053	1.50804e-05	30	12	8.44037e-07	1.38301e-261
Bacteroides	9.90453e-05	0.000325402	16	68	0.00087191	8.39486e-214
Phocaeicola	4.77327e-06	4.35657e-06	1	3	0.649825	3.74321e-288
Muribaculaceae_Other	0.000254773	4.1555e-05	43	29	9.34718e-06	4.98835e-237
Porphyromonadaceae bacterium C941	4.17661e-05	0.000780831	14	133	5.43368e-13	3.37155e-162
Butyricimonas	0	3.35121e-07	0	1	0.45467	5.48548e-291
Porphyromonas	0.0264117	0.0321565	270	594	1.46422e-05	1.03073e-97
Alloprevotella	0.000318019	0.000636729	25	34	0.283981	2.36096e-241
Paraprevotella	3.40095e-05	1.30697e-05	2	10	0.163169	6.89126e-280
Prevotella	0.211862	0.368605	368	734	2.84182e-23	5.20006e-251
Prevotellaceae Ga6A1	0	2.58043e-05	0	7	0.0468918	2.17279e-284
Prevotellaceae NK3B31	0	6.73592e-05	0	7	0.0468918	2.17279e-284
Prevotellaceae UCG-001	0.000542363	0.000694035	26	52	0.595959	4.16453e-223
Prevotellaceae_Other	1.67064e-05	4.02145e-06	3	2	0.262291	5.07991e-288
Alistipes	8.94988e-06	1.57507e-05	2	10	0.163952	6.89126e-280
Blvii28 wastewater-sludge	0.000868138	0.000254357	47	106	0.268989	5.44039e-165
Rikenellaceae RC9 gut	0.00196897	0.000607574	83	179	0.375742	2.09614e-99
Parabacteroides	7.75656e-06	5.36193e-06	3	8	0.553131	1.93076e-281
Tannerella	0	1.6756e-06	0	1	0.45467	5.48548e-291
Bacteroidia_Other	6.56325e-06	2.44638e-05	3	2	0.262632	5.07991e-288
Chitinophagaceae_Other	0.000170644	4.35657e-06	3	2	0.26025	5.07991e-288
Cnuella	2.02864e-05	1.34048e-06	3	2	0.260929	5.07991e-288
Flaviaesturariibacter	3.57995e-06	0	4	0	0.00755804	1.26646e-289
Sediminibacterium	2.98329e-06	5.02681e-06	2	2	0.561131	1.2274e-288
Phaeodactylibacter	2.68496e-05	0	1	0	0.182683	1.78638e-291
Saprospiraceae_Other	2.6253e-05	0	1	0	0.182683	1.78638e-291
Cyclobacteriaceae_Other	3.57995e-06	0	1	0	0.182683	1.78638e-291
Cytophaga	2.98329e-06	0	3	0	0.0207735	3.08106e-290
Rhodocytophaga	3.57995e-06	1.00536e-06	2	2	0.556914	1.2274e-288
Hymenobacter	0.000152148	2.34584e-06	10	5	0.0122057	1.75304e-280
Nibribacter	4.77327e-06	2.34584e-06	3	1	0.104102	3.96981e-289
Pseudarcicella	1.19332e-05	3.35121e-07	4	1	0.039697	1.63177e-288
Spirosoma	2.98329e-06	0	2	0	0.0592183	7.44436e-291
Spirosomaceae_Other	5.36993e-05	0	1	0	0.182683	1.78638e-291
Fluviicola	0	1.44102e-05	0	2	0.289573	7.0195e-290
Arenibacter	4.83294e-05	3.35121e-07	4	1	0.039697	1.63177e-288
Capnocytophaga	2.50597e-05	1.44102e-05	10	8	0.0807592	3.31334e-277
Flavobacterium	0.000265513	2.71448e-05	35	25	0.000150352	3.23593e-245
Gelidibacter	1.61098e-05	0	1	0	0.182683	1.78638e-291
Bergeyella	0.000285203	0.000363606	18	48	0.124525	1.99967e-231
Chryseobacterium	0.000361575	7.74129e-05	64	35	2.55983e-10	3.58652e-221
Cloacibacterium	0.000168854	3.25067e-05	26	20	0.00290317	3.07445e-255
Elizabethkingia	8.41289e-05	3.75335e-05	12	12	0.144232	1.07191e-271
Empedobacter	6.62291e-05	3.01609e-06	13	4	0.000435459	8.23717e-280
Moheibacter	1.31265e-05	0	7	0	0.00040204	8.44071e-288
Ornithobacterium	0.000692124	0	6	0	0.00105768	2.09619e-288
Weeksellaceae_Other	4.77327e-05	7.70777e-06	12	10	0.0672875	7.4593e-274
Bacteroidia bacterium feline oral taxon 312	0.00231325	0.000260724	48	98	0.651084	5.76584e-171
Pedobacter	1.43198e-05	2.5134e-05	4	7	0.979259	6.46278e-282
Sphingobacterium	0.000868735	0.000272453	55	45	2.1716e-05	2.84276e-215
Sphingobacterium sp. MIMdw12	3.57995e-06	1.6756e-06	3	3	0.472382	6.45594e-287
env.OPS 17_Other	4.83294e-05	6.70241e-07	4	1	0.0398514	1.63177e-288
Rubrivirga	1.49165e-05	6.70241e-07	5	2	0.049268	8.52414e-287
Obscuribacterales_Other	5.36993e-06	2.34584e-06	3	2	0.262632	5.07991e-288
Bryum argenteum var. argenteum	2.38663e-05	0	1	0	0.182683	1.78638e-291
Chloroplast_Other	0.00198866	0.000547922	63	72	0.00439003	2.17413e-186
Chlorosarcina brevispinosa	5.96659e-07	2.01072e-06	1	2	0.923424	2.94535e-289
Cunninghamia lanceolata	2.4463e-05	3.78686e-05	4	5	0.596897	4.19855e-284
Leptolyngbya PCC-6306	5.19093e-05	0	1	0	0.182683	1.78638e-291
Aliterella CENA595	2.86396e-05	1.34048e-06	9	4	0.011614	3.54544e-282
Chroococcidiopsis PCC 7203	2.20764e-05	6.36729e-06	12	5	0.00285885	2.67204e-279
Chroococcidiopsis SAG 2023	2.38663e-05	1.07239e-05	7	8	0.384177	5.28872e-279
Calothrix PCC-6303	1.96897e-05	0	1	0	0.182683	1.78638e-291
Nostocales_Other	2.50597e-05	0	1	0	0.182683	1.78638e-291
Cyanobium PCC-6307	3.57995e-06	3.01609e-06	1	3	0.648536	3.74321e-288
Deinococcus	0.000871718	0.000354893	100	81	1.6986e-09	2.46809e-164
Truepera	7.87589e-05	2.58043e-05	18	11	0.00288374	2.69441e-269
Meiothermus	1.19332e-06	1.34048e-06	2	1	0.268765	9.59177e-290
Thermus	5.01193e-05	2.58043e-05	11	7	0.0245588	1.05707e-277
Candidatus Babela	1.19332e-06	0	1	0	0.182683	1.78638e-291
Arcobacter	0.000104415	0	1	0	0.182683	1.78638e-291
Campylobacter	0.00381802	0.00230563	186	446	0.0021349	1.84174e-28
FBP_Other	4.95227e-05	0	1	0	0.182683	1.78638e-291
Bacillaceae_Other	4.23628e-05	8.37802e-06	5	6	0.505981	2.13378e-282
Bacillus	3.99761e-05	1.6756e-06	9	2	0.00144891	2.21039e-284
Geobacillus	4.7136e-05	0	9	0	5.91508e-05	1.3407e-286
Oceanobacillus	2.38663e-06	6.70241e-07	1	2	0.926708	2.94535e-289
Sinobaca	0.000125298	4.4571e-05	13	10	0.0371968	2.88232e-273
Virgibacillus	2.08831e-05	2.34584e-06	3	2	0.262291	5.07991e-288
Bacillales_Other	2.86396e-05	0	1	0	0.182683	1.78638e-291
Thermicanus	2.32697e-05	0	3	0	0.0207735	3.08106e-290
Gemella	0.00354952	0.00454223	85	171	0.366544	2.26193e-103
Exiguobacterium	0.000130072	2.24531e-05	23	14	0.00077134	2.94541e-263
Paenibacillus	0.0019457	0.000809316	6	5	0.195877	6.94898e-283
Chryseomicrobium	7.10024e-05	8.37802e-06	10	7	0.0461974	2.69831e-278
Domibacillus	6.56325e-06	1.6756e-06	5	2	0.0501349	8.52414e-287
Planococcaceae_Other	0.000290573	0.00086193	32	16	5.38266e-06	3.04501e-256
Psychrobacillus	0.000200477	0	2	0	0.0592183	7.44436e-291
Solibacillus	1.96897e-05	0	1	0	0.182683	1.78638e-291
Sporolactobacillaceae_Other	1.37232e-05	6.70241e-06	3	1	0.104102	3.96981e-289
Jeotgalicoccus	8.29356e-05	1.20643e-05	13	7	0.00631923	1.58922e-276
Macrococcus	6.56325e-06	2.68097e-06	3	2	0.262632	5.07991e-288
Nosocomiicoccus	3.46062e-05	0.000649799	13	60	0.000795077	6.54947e-223
Salinicoccus	1.90931e-05	6.70241e-07	6	2	0.0207094	3.45602e-286
Staphylococcus	0.0443902	0.00611361	285	365	3.23601e-20	2.74403e-28
Abiotrophia	1.78998e-05	4.35657e-06	1	3	0.649825	3.74321e-288
Aerococcus	0.00228103	0.00121783	108	128	0.0004496	3.04715e-124
Dolosicoccus	1.73031e-05	2.34584e-06	4	3	0.241511	2.65366e-286
Facklamia	0.000968377	0.00113874	122	195	0.153363	3.88931e-78
Globicatella	1.78998e-06	6.03217e-06	1	3	0.647249	3.74321e-288
Atopostipes	2.98329e-06	3.01609e-06	1	3	0.64918	3.74321e-288
Carnobacteriaceae_Other	7.10024e-05	0	1	0	0.182683	1.78638e-291
Carnobacterium	1.19332e-06	2.68097e-06	1	4	0.457125	4.72463e-287
Dolosigranulum	0.000502983	4.69169e-06	10	7	0.0458158	2.69831e-278
Granulicatella	0.00200597	0.00474698	58	156	0.00128877	8.12119e-124
Enterococcus	0.0076068	0.00513103	48	86	0.869781	5.21138e-181
Lactobacillus	0.0368622	0.092564	140	252	0.37545	1.30407e-48
Lactobacillales_Other	8.29356e-05	6.70241e-07	4	1	0.0399288	1.63177e-288
Leuconostoc	6.80191e-05	5.36193e-06	8	6	0.0961611	1.39304e-280
Weissella	0.000140811	0.000330764	13	21	0.756634	1.50686e-261
Lactococcus	7.1599e-05	5.22788e-05	15	13	0.0484315	7.18764e-269
Streptococcus	0.142911	0.0793086	304	557	0.107961	2.91799e-83
Christensenellaceae R-7	0.000254177	0.000112601	59	81	0.0836447	3.28653e-180
Clostridium sensu stricto 1	1.37232e-05	4.02145e-05	7	21	0.213959	4.08522e-265
Clostridiales_Other	4.23628e-05	2.7815e-05	4	5	0.593166	4.19855e-284
Ezakiella	0.0310531	0.0195962	233	543	0.036455	1.94725e-63
Gallicola	0.00196002	0.000676944	81	131	0.283161	2.59666e-131
Helcococcus	0.000252387	0.000854558	25	111	4.99648e-06	2.02232e-172
Murdochiella	0.00208115	0.000765416	158	242	0.00134972	4.05099e-49
Parvimonas	0.000699881	0.0014122	57	211	8.46179e-09	3.00592e-93
W5053	0.00101551	0.00132607	107	233	0.051073	2.07723e-64
Family XIII AD3011	5.96659e-07	2.01072e-06	1	2	0.923424	2.94535e-289
Family XIII UCG-001	7.1599e-06	1.00536e-06	1	3	0.649825	3.74321e-288
Family XIII_Other	1.78998e-06	0	2	0	0.0592183	7.44436e-291
Mogibacterium	6.86158e-05	4.9933e-05	34	46	0.190374	1.27653e-224
S5-A14a	0.00125179	0.00112131	110	274	0.0050076	5.94075e-49
Eubacterium nodatum	1.49165e-05	5.02681e-06	3	3	0.472833	6.45594e-287
Anaerostipes	4.95227e-05	1.91019e-05	5	18	0.152075	1.73085e-269
Blautia	4.77327e-05	0.000126005	12	42	0.0312183	9.12161e-241
Coprococcus 2	1.90931e-05	0.000129692	2	26	0.00133457	5.80963e-263
Coprococcus 3	2.2673e-05	2.91555e-05	2	22	0.00445892	4.02052e-267
Dorea	4.29594e-05	0.000103217	9	40	0.00894887	1.59502e-244
Fusicatenibacter	9.24821e-05	0.000129021	9	58	8.45174e-05	3.79731e-227
Howardella	0.000112172	0.000419571	53	243	2.16998e-14	3.45384e-81
Johnsonella	4.83294e-05	9.04826e-06	7	3	0.0240761	1.76855e-284
Lachnoanaerobaculum	9.54654e-06	6.56836e-05	6	17	0.3144	6.12079e-270
Lachnoclostridium	5.96659e-07	5.02681e-06	1	5	0.322841	5.92255e-286
Lachnospira	0	8.0429e-06	0	3	0.194235	8.92103e-289
Lachnospiraceae FCS020	0	1.00536e-06	0	2	0.289573	7.0195e-290
Lachnospiraceae FE2018	2.38663e-06	1.80965e-05	2	24	0.0023922	4.89984e-265
Lachnospiraceae ND3007	2.38663e-05	2.94906e-05	2	23	0.00340655	4.45373e-266
Lachnospiraceae NK4A136	2.38663e-05	2.98257e-05	5	10	0.830038	4.78541e-278
Lachnospiraceae UCG-001	0	5.02681e-06	0	4	0.133635	1.12601e-287
Lachnospiraceae UCG-006	5.36993e-06	1.1059e-05	3	9	0.428555	2.35468e-280
Lachnospiraceae UCG-010	4.17661e-06	2.01072e-06	1	1	0.679054	2.30169e-290
Lachnospiraceae_Other	0.000181384	0.000677614	24	77	0.00692528	3.14499e-201
Moryella	0.000316229	0.00184249	50	248	8.1939e-17	1.05831e-80
Oribacterium	3.81862e-05	1.00536e-06	5	1	0.0154271	6.66143e-288
Roseburia	1.31265e-05	7.7748e-05	4	25	0.0116692	9.10599e-263
Shuttleworthia	3.57995e-06	0.000749665	3	3	0.477358	6.45594e-287
Stomatobaculum	1.61098e-05	3.35121e-07	6	1	0.00592646	2.70082e-287
Tyzzerella 3	1.19332e-06	3.68633e-06	2	3	0.85504	1.55988e-287
Eubacterium eligens	4.17661e-05	3.15013e-05	3	21	0.0162736	1.49173e-267
Eubacterium hallii	0	3.25067e-05	0	19	0.000995711	1.62346e-271
Eubacterium ventriosum	5.36993e-06	1.17292e-05	3	12	0.195681	4.09869e-277
Eubacterium xylanophilum	0	1.74263e-05	0	8	0.0335456	2.66815e-283
Ruminococcus gauvreauii	0	6.03217e-06	0	4	0.133635	1.12601e-287
Ruminococcus torques	3.75895e-05	0.000123324	8	51	0.000233979	2.17688e-234
Peptococcus	0.00242005	0.00363304	151	388	1.39945e-05	3.71592e-25
Criibacterium bergeronii	4.8926e-05	8.37802e-05	12	29	0.36116	7.70475e-254
Filifactor	5.01193e-05	4.08847e-05	26	34	0.235202	8.34328e-241
Intestinibacter	2.38663e-06	1.37399e-05	1	18	0.00504433	5.98226e-272
Peptoclostridium	0	7.03753e-06	0	1	0.45467	5.48548e-291
Peptostreptococcus	0.000538783	0.00436227	59	282	5.20707e-19	1.2341e-65
Romboutsia	2.02864e-05	2.84853e-05	11	21	0.834002	1.00241e-262
Eubacterium yurii	7.75656e-06	3.35121e-07	2	1	0.26698	9.59177e-290
Anaerotruncus	1.84964e-05	0	1	0	0.182683	1.78638e-291
Butyricicoccus	2.38663e-06	1.50804e-05	1	15	0.0127684	3.889e-275
CAG-352	0	1.17292e-05	0	1	0.45467	5.48548e-291
Faecalibacterium	0.000939737	0.00231602	24	157	9.94264e-12	3.13815e-140
Fastidiosipila	0.00392124	0.00218164	148	292	0.916299	4.53348e-35
Flavonifractor	0	1.47453e-05	0	4	0.133635	1.12601e-287
Negativibacillus	1.78998e-06	6.36729e-06	2	6	0.5156	3.07262e-284
Oscillibacter	1.55131e-05	0	1	0	0.182683	1.78638e-291
Ruminiclostridium 5	2.38663e-06	3.68633e-06	1	7	0.166937	9.11675e-284
Ruminiclostridium 9	1.19332e-06	4.69169e-06	1	5	0.322841	5.92255e-286
Ruminococcaceae NK4A214	8.35322e-06	2.44638e-05	5	16	0.24119	1.3079e-271
Ruminococcaceae UCG-002	4.95227e-05	0.000118968	5	38	0.000716642	6.29244e-249
Ruminococcaceae UCG-003	5.96659e-07	2.11126e-05	1	14	0.0171715	3.32299e-276
Ruminococcaceae UCG-004	1.19332e-06	1.1059e-05	2	17	0.0195091	2.17434e-272
Ruminococcaceae UCG-005	3.40095e-05	1.34048e-05	2	10	0.164582	6.89126e-280
Ruminococcaceae UCG-008	4.17661e-06	1.34048e-06	1	3	0.649825	3.74321e-288
Ruminococcaceae UCG-014	0.000825776	0.000725201	48	110	0.147236	2.37223e-161
Ruminococcaceae_Other	0.000653341	0.00013807	20	21	0.0810303	1.59874e-257
Ruminococcus 1	1.96897e-05	0.000113271	5	43	0.000174114	5.65601e-244
Ruminococcus 2	4.83294e-05	0.000605563	11	91	3.42673e-08	1.30357e-196
Subdoligranulum	0.000199881	0.00065315	19	99	1.96168e-06	2.37357e-185
UBA1819	0	8.37802e-06	0	5	0.0933701	1.41151e-286
Eubacterium coprostanoligenes	4.7136e-05	0.000105563	18	47	0.140799	2.14354e-232
Erysipelothrix	1.78998e-06	4.18901e-05	1	11	0.044952	1.98932e-279
Erysipelotrichaceae UCG-003	4.77327e-06	4.18901e-05	4	23	0.0202778	7.57534e-265
Erysipelotrichaceae_Other	1.37232e-05	1.00536e-06	5	2	0.0499763	8.52414e-287
Holdemanella	0	2.68097e-06	0	2	0.289573	7.0195e-290
Solobacterium	7.1599e-06	4.35657e-06	4	5	0.59358	4.19855e-284
Turicibacter	0	2.01072e-06	0	3	0.194235	8.92103e-289
Firmicutes_Other	1.37232e-05	1.34048e-06	4	2	0.116492	2.08806e-287
Phascolarctobacterium	9.9642e-05	0.000148794	4	30	0.0030031	1.27919e-257
Negativicutes_Other	1.55131e-05	4.7252e-05	4	24	0.0158209	8.33405e-264
Acidaminococcus	0	6.03217e-06	0	1	0.45467	5.48548e-291
Succiniclasticum	8.71122e-05	4.08847e-05	20	26	0.254226	2.57568e-252
Megamonas	0	1.23995e-05	0	1	0.45467	5.48548e-291
Anaeroglobus	2.4463e-05	0.000115952	7	38	0.00391122	1.02695e-247
Negativicoccus	0.00451253	0.00117091	234	280	1.09483e-16	1.89499e-33
Selenomonas	1.43198e-05	6.36729e-06	6	4	0.110971	5.54357e-284
Selenomonas 3	3.93795e-05	2.68097e-05	8	10	0.446638	3.12399e-276
Selenomonas 4	2.38663e-06	6.70241e-07	1	2	0.926708	2.94535e-289
Veillonellaceae_Other	1.78998e-06	1.00536e-06	2	1	0.268766	9.59177e-290
Dialister	0.00391647	0.0112607	220	652	7.19326e-41	1.36243e-135
Megasphaera	0.000203461	0.00130429	17	59	0.00992353	1.58536e-221
Veillonella	0.0877232	0.0475204	185	370	0.96903	1.14346e-20
Anaerococcus	0.026543	0.033367	348	652	0.00296696	5.44956e-164
Finegoldia	0.0145292	0.0126605	307	593	0.304647	9.3452e-106
Peptoniphilus	0.0306951	0.0263435	332	654	0.256751	1.93733e-159
Fusobacterium	0.00259606	0.003812	65	233	1.1978e-08	7.84503e-80
Leptotrichia	0.000138425	6.76944e-05	19	23	0.191738	5.36314e-256
Oceanivirga	0.00144033	0.00033311	10	16	0.781291	1.33741e-268
Sneathia	0.0106539	0.00910623	100	146	0.0804924	4.14207e-114
Streptobacillus	2.68496e-05	8.37802e-06	1	1	0.679054	2.30169e-290
Gemmatimonas	8.35322e-06	2.01072e-06	4	1	0.0400841	1.63177e-288
Gemmatirosa	0.000482697	1.6756e-05	15	4	8.58903e-05	1.20489e-278
Longimicrobiaceae_Other	2.98329e-05	1.00536e-06	3	1	0.103341	3.96981e-289
Gracilibacteria bacterium oral taxon 873	0	6.70241e-07	0	1	0.45467	5.48548e-291
Saccharimonadaceae_Other	2.38663e-06	6.70241e-07	2	2	0.557515	1.2274e-288
Saccharimonadales_Other	4.17661e-06	4.02145e-06	4	3	0.244795	2.65366e-286
SM1A02	2.32697e-05	3.68633e-06	4	1	0.0400841	1.63177e-288
Tepidisphaera	1.73031e-05	0	1	0	0.182683	1.78638e-291
Tepidisphaeraceae_Other	9.36754e-05	1.34048e-06	3	2	0.262974	5.07991e-288
WD2101 soil_Other	5.96659e-05	2.58043e-05	5	1	0.0155832	6.66143e-288
Fimbriiglobus	0.000110979	0	3	0	0.0207735	3.08106e-290
Gemmata	0.000543556	0.00012433	24	13	0.000171696	8.95663e-264
Gemmataceae_Other	2.32697e-05	2.44638e-05	4	4	0.407816	3.34938e-285
Isosphaeraceae_Other	0.00021778	1.6756e-06	7	2	0.00856896	1.39162e-285
Paludisphaera	2.98329e-06	4.02145e-06	1	2	0.925066	2.94535e-289
Singulisphaera	3.57995e-05	1.6756e-05	4	2	0.116492	2.08806e-287
Blastopirellula	4.77327e-05	0	1	0	0.182683	1.78638e-291
Candidatus Anammoximicrobium	0	1.07239e-05	0	1	0.45467	5.48548e-291
Pir4 lineage	2.86396e-05	0	3	0	0.0207735	3.08106e-290
Pirellula	3.57995e-06	3.35121e-07	2	1	0.26698	9.59177e-290
Planctomycetacia_Other	3.52029e-05	0	2	0	0.0592183	7.44436e-291
Gimesiaceae_Other	5.54893e-05	0	1	0	0.182683	1.78638e-291
Planctomycetales_Other	2.98329e-06	1.34048e-06	2	2	0.558719	1.2274e-288
SH-PL14	6.32458e-05	3.35121e-06	6	4	0.109704	5.54357e-284
Acetobacteraceae_Other	3.16229e-05	0	1	0	0.182683	1.78638e-291
Craurococcus	0.000702864	2.84853e-05	23	9	1.57443e-05	1.21076e-268
Rhodovarius	1.73031e-05	0	1	0	0.182683	1.78638e-291
Roseococcus	1.19332e-06	1.34048e-06	2	1	0.268765	9.59177e-290
Roseomonas	0.000163484	7.70777e-06	13	7	0.00615897	1.58922e-276
Rubritepida	8.94988e-06	6.36729e-06	2	5	0.686241	2.46804e-285
Alphaproteobacteria_Other	8.35322e-06	0	2	0	0.0592183	7.44436e-291
Skermanella	7.75656e-06	6.70241e-06	5	7	0.681162	2.63826e-281
Asticcacaulis	4.8926e-05	3.35121e-07	5	1	0.0153033	6.66143e-288
Brevundimonas	0.00098031	0.000120979	79	53	1.73683e-10	2.31432e-197
Caulobacter	2.4463e-05	1.00536e-06	4	2	0.115304	2.08806e-287
Phenylobacterium	4.05728e-05	0	5	0	0.0028083	5.17013e-289
Reyranella	0.000110979	0	1	0	0.182683	1.78638e-291
A0839_Other	1.55131e-05	1.80965e-05	2	5	0.682755	2.46804e-285
Beijerinckiaceae_Other	2.32697e-05	0	1	0	0.182683	1.78638e-291
Bosea	3.22196e-05	1.00536e-06	6	2	0.0207792	3.45602e-286
Camelimonas	9.06921e-05	7.03753e-06	15	8	0.00301934	2.85436e-274
Methylobacterium	0.00074105	0.000315013	83	44	2.39933e-13	1.56777e-204
Microvirga	9.9642e-05	3.01609e-06	11	5	0.00571335	6.86766e-280
Devosia	9.7852e-05	5.02681e-06	18	6	5.44005e-05	9.99031e-275
Hyphomicrobiaceae_Other	4.17661e-06	2.01072e-06	2	2	0.558719	1.2274e-288
Kaistia	4.77327e-06	5.02681e-06	3	1	0.104102	3.96981e-289
Chthonobacter	1.43198e-05	0	1	0	0.182683	1.78638e-291
Aliihoeflea	0	1.34048e-06	0	3	0.194235	8.92103e-289
Allorhizobium-Neorhizobium-Pararhizobium-Rhizobium	0.000437351	3.45174e-05	27	21	0.00255521	1.21177e-253
Aminobacter	7.1599e-06	0	2	0	0.0592183	7.44436e-291
Aquamicrobium	4.17661e-06	2.68097e-06	3	3	0.473736	6.45594e-287
Aureimonas	9.72554e-05	3.28418e-05	7	7	0.269297	4.30695e-280
Ochrobactrum	0.000232697	2.44638e-05	20	7	3.13665e-05	1.68683e-272
Paenochrobactrum	1.78998e-06	3.35121e-07	2	1	0.267426	9.59177e-290
Phyllobacterium	2.08831e-05	4.69169e-06	5	3	0.116006	1.0833e-285
Pseudochrobactrum	9.84487e-05	6.03217e-06	14	9	0.0114138	9.13284e-274
Rhizobiaceae_Other	3.46062e-05	3.55228e-05	8	6	0.0962574	1.39304e-280
Shinella	1.37232e-05	0	3	0	0.0207735	3.08106e-290
Phreatobacter	6.68258e-05	2.68097e-06	7	2	0.00881319	1.39162e-285
Bradyrhizobium	6.02625e-05	3.35121e-07	4	1	0.039774	1.63177e-288
Xanthobacteraceae_Other	0.000109785	0	1	0	0.182683	1.78638e-291
Paracoccus	0.00052864	0.000101542	72	38	8.46567e-12	8.60785e-215
Rhodobacteraceae_Other	0.000156325	3.68633e-06	21	6	4.04157e-06	4.99041e-273
Rubellimicrobium	0.000196897	1.77614e-05	28	18	0.000286499	2.9222e-256
Magnetospirillaceae_Other	1.96897e-05	0	1	0	0.182683	1.78638e-291
Wolbachia	0	1.80965e-05	0	1	0.45467	5.48548e-291
Mitochondria_Other	0.000442721	0.000335791	32	22	0.000276736	6.49441e-250
Sclerospora graminicola	8.35322e-06	0	2	0	0.0592183	7.44436e-291
Triticum aestivum bread wheat	3.63962e-05	0	1	0	0.182683	1.78638e-291
Zasmidium cellare	5.66826e-05	0	8	0	0.000153842	3.37556e-287
Altererythrobacter	9.36754e-05	3.0496e-05	14	9	0.0122481	9.13284e-274
MN 122.2a	2.08831e-05	0	2	0	0.0592183	7.44436e-291
Novosphingobium	4.29594e-05	1.70912e-05	19	9	0.000384109	6.85837e-271
SD04E11	0	7.37265e-06	0	1	0.45467	5.48548e-291
Sphingoaurantiacus	4.7136e-05	2.34584e-06	6	3	0.0533095	4.39212e-285
Sphingobium	4.17661e-05	5.36193e-06	11	7	0.0242893	1.05707e-277
Sphingomonadaceae_Other	9.12888e-05	1.37399e-05	14	7	0.00308669	6.09894e-276
Sphingomonas	0.0152703	0.00244068	120	107	2.68686e-10	8.33599e-137
Sphingopyxis	3.10263e-05	3.35121e-07	9	1	0.000345775	1.7274e-285
Bacteriovorax	3.40095e-05	3.35121e-07	8	1	0.000891251	4.34918e-286
Peredibacter	4.17661e-06	3.35121e-06	3	4	0.702762	8.14853e-286
Bdellovibrio	0.000107995	4.02145e-06	11	4	0.00234052	5.47881e-281
Deltaproteobacteria_Other	1.37232e-05	0	6	0	0.00105767	2.09619e-288
Bilophila	2.20764e-05	1.80965e-05	7	17	0.49048	2.46448e-269
Desulfovibrio	1.73031e-05	9.04826e-06	9	10	0.294685	1.24073e-275
Pajaroellobacter	9.00955e-05	0	2	0	0.0592183	7.44436e-291
Sorangium	0.000310263	0	2	0	0.0592183	7.44436e-291
Sandaracinaceae_Other	4.41527e-05	0	1	0	0.182683	1.78638e-291
Sandaracinus	1.31265e-05	0	1	0	0.182683	1.78638e-291
0319-6G20_Other	5.2506e-05	0	3	0	0.0207735	3.08106e-290
Silvanigrella	4.41527e-05	0	1	0	0.182683	1.78638e-291
Rheinheimera	3.04296e-05	1.47453e-05	13	8	0.012899	1.95144e-275
Aquabacterium	0.000106205	2.17828e-05	17	12	0.00983716	8.62091e-269
Burkholderiaceae_Other	0.000263126	4.08847e-05	60	22	3.71159e-13	2.83971e-236
Comamonas	0.00318138	0.000656501	39	39	0.0053473	6.17042e-229
Duganella	1.55131e-05	1.34048e-06	2	3	0.847501	1.55988e-287
Herminiimonas	5.96659e-07	0	1	0	0.182683	1.78638e-291
Hydrogenophaga	7.75656e-06	0	4	0	0.00755805	1.26646e-289
Janthinobacterium	3.99761e-05	1.54155e-05	7	4	0.0551267	2.23219e-283
Kerstersia	1.96897e-05	0	1	0	0.182683	1.78638e-291
Lampropedia	4.95227e-05	0	1	0	0.182683	1.78638e-291
Lautropia	1.78998e-06	4.35657e-06	2	4	0.891155	1.96886e-286
Limnobacter	1.37232e-05	6.70241e-07	5	1	0.0153341	6.66143e-288
Massilia	0.000139021	2.84853e-05	38	24	1.52843e-05	1.04239e-244
Parapusillimonas	5.01193e-05	2.34584e-06	8	4	0.0254222	8.9267e-283
Pusillimonas	5.36993e-06	0	4	0	0.00755805	1.26646e-289
Sphaerotilus	0	3.11662e-05	0	1	0.45467	5.48548e-291
Sutterella	6.20525e-05	5.79759e-05	15	51	0.0224171	2.93379e-230
Chitinimonas	0	2.94906e-05	0	1	0.45467	5.48548e-291
Tepidiphilus	5.36993e-06	3.35121e-07	4	1	0.039774	1.63177e-288
Eikenella	1.55131e-05	1.6756e-06	6	3	0.0535311	4.39212e-285
Neisseria	0.000863365	0.000143767	31	48	0.463689	2.92778e-224
Neisseriaceae_Other	0.00460859	0.00197084	67	143	0.424052	1.57842e-128
Dechloromonas	3.57995e-06	5.36193e-06	2	3	0.852525	1.55988e-287
Methyloversatilis	8.35322e-06	6.70241e-07	5	1	0.0153961	6.66143e-288
Cellvibrio	7.1599e-06	0	4	0	0.00755806	1.26646e-289
Cellvibrionaceae_Other	5.36993e-06	6.70241e-07	3	1	0.103151	3.96981e-289
Enterobacteriaceae_Other	0.00425	0.00240181	53	75	0.143474	3.16832e-188
Escherichia-Shigella	0.0580531	0.0663767	176	355	0.181876	6.64539e-22
Kosakonia	5.48926e-05	1.00536e-05	2	1	0.267426	9.59177e-290
Morganella	8.35322e-05	0.000168566	5	6	0.506674	2.13378e-282
Pantoea	1.43198e-05	5.69705e-06	4	3	0.241783	2.65366e-286
Proteus	0.000313842	0.000435657	4	9	0.699532	9.67848e-280
Gammaproteobacteria_Other	2.86396e-05	5.36193e-06	6	6	0.306778	8.65106e-282
Legionella	9.36754e-05	0	3	0	0.0207735	3.08106e-290
Actinobacillus	1.13365e-05	7.37265e-06	3	2	0.262291	5.07991e-288
Aggregatibacter	8.59189e-05	6.70241e-06	4	5	0.589447	4.19855e-284
Haemophilus	0.00189439	0.00153921	39	94	0.119648	1.02459e-178
Pasteurellaceae_Other	0.00338425	0.00102681	11	23	0.662671	1.23844e-260
Acinetobacter	0.0284732	0.00722587	226	267	1.59542e-14	8.50251e-37
Alkanindiges	0.000133652	0.000457105	15	9	0.00592486	3.48089e-273
Enhydrobacter	0.00223389	0.000445375	144	151	1.58368e-09	2.61004e-99
Moraxella	0.000911098	7.37265e-06	11	4	0.00237324	5.47881e-281
Perlucidibaca	4.17661e-05	3.01609e-06	4	1	0.0399288	1.63177e-288
Psychrobacter	0.000365155	0.000941689	36	46	0.12001	1.39908e-223
Pseudomonadaceae_Other	0.000130668	0	1	0	0.182683	1.78638e-291
Pseudomonas	0.00933771	0.00605999	101	80	5.12514e-10	7.0118e-165
Vibrio	1.78998e-05	9.7185e-06	1	1	0.679054	2.30169e-290
Luteimonas	0.000193914	1.23995e-05	5	7	0.673191	2.63826e-281
Lysobacter	4.23628e-05	4.35657e-06	9	3	0.00461011	2.80906e-283
Pseudoxanthomonas	2.08831e-05	9.04826e-06	9	3	0.00459518	2.80906e-283
Stenotrophomonas	0.00362828	0.00222889	58	57	0.000400905	2.15177e-202
Thermomonas	0.000141408	1.1059e-05	20	12	0.00135299	4.39562e-267
Xanthomonadaceae_Other	2.98329e-06	2.24531e-05	2	4	0.892312	1.96886e-286
Rokubacteriales_Other	0	1.97721e-05	0	1	0.45467	5.48548e-291
Treponema 2	6.14558e-05	1.13941e-05	18	13	0.00905417	3.81886e-267
Cloacibacillus	6.56325e-06	3.35121e-07	2	1	0.26698	9.59177e-290
Fretibacterium	2.32697e-05	6.36729e-06	8	6	0.0966424	1.39304e-280
Jonquetella	0.00216408	0.000131702	59	68	0.0029126	9.06649e-192
Pyramidobacter	0.00271778	0.000703418	62	120	0.921533	3.16461e-147
Synergistes	7.57757e-05	6.70241e-06	4	9	0.701748	9.67848e-280
Acholeplasmatales bacterium canine oral taxon 375	9.54654e-06	7.70777e-06	10	6	0.0272456	2.1824e-279
Mycoplasma	0.00291348	0.00217259	58	102	0.785131	4.7265e-163
Ureaplasma	0.00316527	0.000822721	62	90	0.158876	3.59207e-171
Chthoniobacter	9.48687e-05	3.68633e-06	4	4	0.404948	3.34938e-285
Terrimicrobium	4.17661e-05	0	1	0	0.182683	1.78638e-291
Methylacidiphilaceae_Other	0.000196301	0	1	0	0.182683	1.78638e-291
Akkermansia	0	7.13807e-05	0	23	0.000285584	2.54754e-267
Luteolibacter	5.36993e-06	1.07239e-05	4	4	0.409615	3.34938e-285
Prosthecobacter	4.17661e-05	1.00536e-06	3	1	0.103721	3.96981e-289
Verrucomicrobiaceae_Other	6.56325e-05	3.35121e-07	5	1	0.0153341	6.66143e-288
